# Supplementary material for: Translation and cross-cultural adaptation of seventeen widely-used assessment instruments for child and adolescent mental health in Greece
Source: J Patient Rep Outcomes. 2024 Feb 12;8:18. doi: 10.1186/s41687-024-00693-0 (PMC10861406; doi:10.1186/s41687-024-00693-0)
Supplement: Supplementary file 1 — Supplementary Material 1 [file 41687_2024_693_MOESM1_ESM.xlsx]

## Sheet: Introduction
This is the documentation and registries of the cross-cultural translation and adaptation process of instruments to Greek, as performed by the Child and Adolescent Mental Health Initiative
1	Mental Health Literacy Scale (MHLS) - adapted to CAHMI
2	Australian vignettes - adapted to CAHMI
3	Reported and Intended Behavior Scale (RIBS)
4	Experience of Service Use Questionnaire - Caregiver (ESQ-C) - adapted to CAMHI
5	Experience of Service Use Questionnaire - Child (ESQ-Y 9-11) - adapted to CAMHI
6	Experience of Service Use Questionnaire - Child (ESQ-Y 12-17) - adapted to CAMHI
7	Barriers to Access to Care - adapted to CAMHI
8	Pediatric Symptom Checklist - Caregiver (PSC-C) + daily life impact questions
9	Pediatric Symptom Checklist - Self-rated (PSC-Y) + daily life impact questions
10	Swanson, Nolan, and Pelham-IV (SNAP-IV)
11	Child and Adolescent Trauma Screen-2 (CATS-2 - C) - caregiver
12	Child and Adolescent Trauma Screen-2 (CATS-2 - Y) - self-rated
13	ABCD Screen Use - caregiver (adapted to CAHMI)
14	ABCD Screen Use - self-report (adapted to CAHMI)
15	The Multitheoretical List of Therapeutic Interventions (MULTI-30) - adapted to CAHMI
16	Deliberate Self Harm Inventory (DSH) - adapted to CAHMI
17	Parent Behavior Inventory (PBI)

## Sheet: MHLS
Respondents: caregivers and teachers
Instrument: Mental Health Literacy Scale (MHLS)
Instrument's name in Greek: Κλίμακα Εγγραμματισμού Ψυχικής Υγείας
Instrument's name Back-translations in English:Mental Health Literacy Scale
Translators: T1 Βασιλική Ειρήνη Καραγιωργα, T2 DeskNet, BT1 Simeon Pantelidis, BT2 Thekla Manoloudis
Committee's members:Αναστασία Κουμούλα, Έφη Καψιμάλλη, Γιούλη Μπαλίκου, Vasiliki Karagiorga
Audience Comprehension testing in Greek: 7 adult participants across Greece, most items scored >4 (scale 1-5)
	MHLS Original published instrument	Original statement/instruction adapted for CAMHI survey_ (*in blue: implemented adaptations of original EN tool)	T1 Valia Greek Translation	T2 Desknet Greek Translation	T12 combined Greek Translation	Back-Translation 1 to English (Simeon) BT1	Back -translation 2 to English (Thekla) BT2	Expert committee's decision- revised Greek translation	Comments on decision					Post audience comprehension testing modifications- FINAL		Please, consider the following when thinking about the pre-final version and write down your comments on the indicated cell ("Comments on decision making")
	The purpose of these questions is to gain an understanding of your knowledge of various aspects to do with mental health. When responding, we are interested in your degree of knowledge. Therefore when choosing your response, consider that:	We are trying to gain understanding of your knowledge of various aspects to do with mental health. Please, answer the following questions considering the degree of your knowledge on each of the items. Consider this:	Προσπαθούμε να κατανοήσουμε την γνώση σου σχετικά με διάφορες πλευρές της ψυχικής υγείας. Παρακαλούμε, απάντησε τις παρακάτω ερωτήσεις λαμβάνοντας υπ'όψιν το βαθμό των γνώσεών σου σε καθένα από τα ερωτήματα. Θεώρησε τα εξής:	Προσπαθούμε να κατανοήσουμε τις γνώσεις σας αναφορικά με διάφορες πτυχές που σχετίζονται με την ψυχική υγεία. Παρακαλούμε, απαντήστε στις παρακάτω ερωτήσεις λαμβάνοντας υπόψη τον βαθμό γνώσεών σας για καθένα από τα θέματα. Λάβετε υπόψη αυτό:	Προσπαθούμε να κατανοήσουμε τις γνώσεις σας αναφορικά με διάφορες πτυχές που σχετίζονται με την ψυχική υγεία. Παρακαλούμε, απαντήστε στις παρακάτω ερωτήσεις λαμβάνοντας υπ'όψιν τον βαθμό γνώσεών σας σε καθένα από τα ερωτήματα. Λάβετε υπόψη τα εξής:	We are trying to understand your knowledge regarding different aspects related to mental health. Please answer the following questions taking into account your level of knowledge for each of the questions. Please note the following:	We are trying to understand your knolwedge regarding various aspects related to mental health. Please, answer the following questions taking into account your level of knowledge at each of the question. Take into account the following:	Προσπαθούμε να κατανοήσουμε τις γνώσεις σας για διάφορα θέματα που έχουν να κάνουν με την ψυχική υγεία. Παρακαλούμε, απαντήστε στις παρακάτω ερωτήσεις σύμφωνα με τον βαθμό των γνώσεών σας για καθένα από τα θέματα αυτά. Λάβετε υπόψη τα εξής:	Επιλεχθηκε ο πληθυντικος ευγενειας					NO CHANGES needed
																Semantic equivalence:		Do the words mean the same thing? Are their multiple meanings to a given item? Are there grammatical difficulties in the translation?
	Original statement/instruction	Original statement/instruction	Greek Translation	Greek Translation	Greek Translation (T12)	(BT1) Back-Translation	(BT2) Back-Translation	Expert committee's decision	Comments on decision
	Very unlikely = I am certain that it is NOT likely Unlikely = I think it is unlikely but am not certain Likely = I think it is likely but am not certain Very Likely = I am certain that it IS very likely	Very unlikely = I am certain that it is NOT likely Unlikely = I think it is unlikely but I am not certain Likely = I think it is likely but I am not certain Very likely = I am certain that it IS very likely	Αρκετά απίθανο: Είμαι σίγουρος/η πως ΔΕΝ είναι πιθανό Απίθανο: Πιστεύω πως είναι απίθανο αλλά δεν είμαι σίγουρος/η Πιθανό: Πιστεύω πως είναι πιθανό αλλά δεν είμαι σίγουρος/η Αρκετά πιθανό: Είμαι σίγουρος/η πως ΕΙΝΑΙ πιθανό	Ιδιαιτέρως απίθανο = Είμαι βέβαιος/η ότι ΔΕΝ είναι πιθανό Απίθανο = Θεωρώ ότι είναι απίθανο αλλά δεν είμαι βέβαιος/η Πιθανό = νομίζω ότι είναι πιθανό αλλά δεν είμαι βέβαιος/η Ιδιαιτέρως πιθανό = είμαι βέβαιος/η ότι είναι ιδιαιτέρως πιθανό	Αρκετά απίθανο = Είμαι βέβαιος/η ότι ΔΕΝ είναι πιθανό Απίθανο = Θεωρώ ότι είναι απίθανο αλλά δεν είμαι βέβαιος/η Πιθανό = Θεωρώ ότι είναι πιθανό αλλά δεν είμαι βέβαιος/η Αρκετά πιθανό = Είμαι βέβαιος/η ότι είναι ιδιαιτέρως πιθανό	Quite unlikely = I am sure it is NOT likely Unlikely = I think it is unlikely but I am not sure Possible = I think it is possible but I am not sure Quite likely = I am sure it is highly likely	Very unlikely=I am certain that it is NOT likely Unlikely=I consider it unlikely but am not certain Likely=I consider it likely but I am not certain Very likely= I am certain that it is particularly possible	Εντελώς απίθανο: Είμαι σίγουρος/η ότι ΔΕΝ είναι πιθανό Μάλλον Απίθανο: Θεωρώ ότι είναι απίθανο αλλά δεν είμαι σίγουρος/η Μάλλον Πιθανό: Θεωρώ ότι είναι πιθανό αλλά δεν είμαι σίγουρος/η Απολύτως πιθανό: Είμαι σίγουρος/η πως ΕΙΝΑΙ πιθανό
																Idiomatic Equivalence:		Colloquialisms, or idioms, are difficult to translate. The committee may have to formulate an equivalent expression in the target version.
	Original Likert Scale	Original Likert Scale	Greek Translation	Greek Translation	Greek Translation (T12)	(BT1) Back-Translation	(BT2) Back-Translation	Expert committee's decision	Comments on decision
	Very unlikely	Very unlikely	Αρκετά απίθανο	Ιδιαιτέρως απίθανο	Αρκετά απίθανο	Quite unlikely	Very unlikely	Εντελώς απίθανο
	Unlikely	Unlikely	Απίθανο	Απίθανο	Απίθανο	Unlikely	Unlikely	Μάλλον Απίθανο
	Likely	Likely	Πιθανό	Πιθανό	Πιθανό	Likely	Likely	Μάλλον Πιθανό
	Very likely	Very likely	Αρκετά πιθανό	Ιδιαιτέρως πιθανό	Αρκετά πιθανό	Quite likely	Very likely	Απολύτως πιθανό								Experiential Equivalence:		Items are seeking to capture and experience of daily life; however, often in a different country or culture, a given task may simply not be experienced (even if it is translatable). The questionnaire item would have to be replaced by a similar item that is in fact experienced in the target culture. An example might be in an item worded: Do you have difficulty eating with a fork? when that was not…
Item Number	Original Item	Original Item	Greek Translation	Greek Translation	Greek Translation (T12)	(BT1) Back-Translation	(BT2) Back-Translation	Expert committee's decision	Comments on decision
1	If someone became extremely nervous or anxious in one or more situations with other people (e.g., a party) or performance situations (e.g., presenting at a meeting) in which they were afraid of being evaluated by others and that they would act in a way that was humiliating or feel embarrassed, then to what extent do you think it is likely they have Social Phobia	If someone became extremely nervous or anxious in one or more situations with other people (e.g., a party) or performance situations (e.g., presenting at a meeting) in which they were afraid of being evaluated by others and that they would act in a way that was humiliating or feel embarrassed, then to what extent do you think it is likely they have Social Phobia	Αν κάποιος γινόταν εξαιρετικά νευρικός ή αγχωμένος σε μία ή περισσότερες περιστάσεις με άλλους ανθρώπους (πχ. σε ένα πάρτυ) ή σε περιστάσεις επίδοσης (πχ.παρουσίαζοντας σε μία συνάντηση), κατά τις οποίες φοβόταν μην αξιολογηθεί από τους άλλους ή πως οι άλλοι θα ενεργούσαν με τρόπο ταπεινωτικό ή θα ένιωθε αμήχανα, τότε σε τι βαθμό θεωρείς ότι αυτό το άτομο είναι πιθανό να έχει Διαταραχή Κοινωνικού…	Εάν κάποιος άρχισε ξαφνικά να συμπεριφέρεται νευρικά ή ανήσυχα σε μία ή περισσότερες καταστάσεις όπου εμπλέκονται και άλλα άτομα (π.χ. σ' ένα πάρτι) ή σε καταστάσεις όπου απαιτούνται υψηλές επιδόσεις (π.χ. παρουσίαση σε μια συνάντηση) στις οποίες φοβόταν την αξιολόγηση από τους άλλους και την πιθανοτητα να ενεργήσουν μ' έναν τρόπο ταπεινωτικό ή που θα τον/την έκανε να νιώσει ντροπή, τότε σε ποιο …	Εάν κάποιος γινόταν εξαιρετικά νευρικός ή αγχωμένος σε μία ή περισσότερες καταστάσεις όπου βρίσκονται και άλλοι άνθρωποι (π.χ. σ' ένα πάρτι) ή σε περιστάσεις όπου απαιτούνται επιδόσεις (π.χ. παρουσίαση σε μια συνάντηση) κατά τις οποίες φοβόταν πως θα αξιολογηθεί από τους άλλους ή πως οι άλλοι θα ενεργούσαν με τρόπο ταπεινωτικό ή πως θα ένιωθε αμήχανα, τότε σε ποιο βαθμό πιστεύετε ότι είναι πιθανό…	If a person became extremely nervous or anxious in one or more situations where other people are present (e.g., at a party) or in situations where performance is required (e.g., presenting at a meeting) in which he or she feared being judged by others, or that others would act in a humiliating way, or that he or she would feel at a loss, to what extent do you think it is likely that this person h…	If someone became especially nervous or anxious in one or more situations where there are more people (e.g. at a party) or in situations where a performance is required (e.g. presenting at a meeting) in which they were evaluated by others or how others would act in a humiliating way or how he would feel embarrassed, then to what extent do you think it is possible for this person to have Social An…	Εάν κάποιος γίνει εξαιρετικά νευρικός ή αγχωμένος σε μία ή περισσότερες καταστάσεις όπου βρίσκονται και άλλοι άνθρωποι (π.χ. σ' ένα πάρτι) ή σε περιστάσεις όπου απαιτούνται επιδόσεις (π.χ. παρουσίαση σε μια επαγγελματική συνάντηση) κατά τις οποίες φοβάται ότι θα αξιολογηθεί από τους άλλους ή πως οι άλλοι θα του φερθούν εξευτελιστικά ή πως θα νιώσει αμήχανα, τότε σε ποιο βαθμό θεωρείτε ότι είναι π…
2	If someone experienced excessive worry about a number of events or activities where this level of concern was not warranted, had difficulty controlling this worry and had physical symptoms such as having tense muscles and feeling fatigued then to what extent do you think it is likely they have Generalised Anxiety Disorder	If someone experienced excessive worry about a number of events or activities where this level of concern was not warranted, had difficulty controlling this worry and had physical symptoms such as having tense muscles and feeling fatigued then to what extent do you think it is likely they have Generalized Anxiety Disorder	Εάν κάποιος ένιωθε υπερβολική ανησυχία για έναν αριθμό γεγονότων ή δραστηριοτήτων όπου αυτό το επίπεδο ανησυχίας δεν δικαιολογείται, εάν είχε δυσκολία να ελέγξει αυτήν την ανησυχία και είχε σωματικά συμπτώματα όπως τεταμένους μύες και ένιωθε κόπωση, τότε σε τι βαθμό θεωρείς ότι είναι πιθανό να έχει Γενικευμένη Αγχώδη Διαταραχή;	Εάν κάποιος ένιωσε υπερβολική ανησυχία για μία σειρά γεγονότων ή δραστηριοτήτων όπου αυτό το επίπεδο ανησυχίας δεν δικαιολογείται, είχε δυσκολία να ελέγξει αυτήν την ανησυχία και είχε σωματικά συμπτώματα όπως μυϊκή ένταση και αίσθημα κόπωσης, τότε σε ποιο βαθμό πιστεύετε ότι είναι πιθανό να έχει Γενικευμένη Αγχώδη Διαταραχή	Εάν κάποιος ένιωθε υπερβολική ανησυχία για μία σειρά γεγονότων ή δραστηριοτήτων όπου αυτό το επίπεδο ανησυχίας δεν δικαιολογείται, εαν είχε δυσκολία να ελέγξει αυτήν την ανησυχία και είχε σωματικά συμπτώματα όπως τεταμένους μύες και αίσθημα κόπωσης, τότε σε ποιο βαθμό πιστεύετε ότι είναι πιθανό να έχει Γενικευμένη Αγχώδη Διαταραχή;	If a person felt overly anxious about a series of events or activities where this level of anxiety was not justified, if he/she had difficulty controlling this anxiety and had physical symptoms such as tense muscles and feeling tired, then to what extent do you think it is likely that they have Generalised Anxiety Disorder?	If someone felt extremely worried in a series of events or activities where this level of worry is not warrantd (justified) and had trouble controlling this worry and had physical symptoms like tense muscles, feeling fatigued, then at what level do you feel that it is likely that they had Generalized Anxiety Disorder?	Εάν κάποιος αισθάνεται υπερβολική ανησυχία σχετικά με κάποια γεγονότα ή δραστηριότητες που δεν δικαιολογούν αυτό το επίπεδο ανησυχίας, δυσκολεύεται να ελέγξει αυτήν την ανησυχία και παρουσιάζει σωματικά συμπτώματα όπως μυική ένταση και αίσθημα κόπωσης, τότε σε ποιο βαθμό νομίζετε ότι είναι πιθανό να έχει Γενικευμένη Αγχώδη Διαταραχή;
3	If someone experienced a low mood for two or more weeks, had a loss of pleasure or interest in their normal activities and experienced changes in their appetite and sleep then to what extent do you think it is likely they have Major Depressive Disorder	If someone experienced a low mood for two or more weeks, had a loss of pleasure or interest in their normal activities and experienced changes in their appetite and sleep then to what extent do you think it is likely they have Major Depressive Disorder	Εάν κάποιος βίωνε χαμηλή διάθεση για δύο ή περισσότερες εβδομάδες, είχε απώλεια ευχαρίστησης ή ενδιαφέροντος κατά τις συνήθεις δραστηριότητές του και παρουσίαζε αλλαγές στην όρεξη και τον ύπνο του, τότε σε τι βαθμό θεωρείς ότι είναι πιθανό να έχει Μείζονα Καταθλιπτική Διαταραχή;	Εάν κάποιος παρουσίασε χαμηλή διάθεση για δύο ή περισσότερες εβδομάδες, δεν εκδήλωσε ευχαρίστηση ή ενδιαφέρον για τις συνήθεις δραστηριότητές του/της και παρουσίασε αλλαγές στην όρεξη και τον ύπνο του/της, τότε σε ποιο βαθμό πιστεύετε ότι είναι πιθανό να έχει Μείζονα καταθλιπτική διαταραχή	Εάν κάποιος παρουσίαζε χαμηλή διάθεση για δύο ή περισσότερες εβδομάδες, δεν εκδήλωνε ευχαρίστηση ή ενδιαφέρον για τις συνήθεις δραστηριότητές του/της και παρουσίαζε αλλαγές στην όρεξη και τον ύπνο του/της, τότε σε ποιο βαθμό πιστεύετε ότι είναι πιθανό να έχει Μείζονα καταθλιπτική διαταραχή	If a person exhibited low mood for two or more weeks, did not express enjoyment or interest in his/her usual activities and had changes in his/her appetite and sleep, then to what extent do you think he/she is likely to have Major Depressive Disorder	If someone presented low levels of energy for two or more weeks, didn't show happiness or interest in his normal activities and showed changes in appetite and sleep, then when do you believe it is likely that the they have Major Depressive disorder	Εάν κάποιος έχει πεσμένη διάθεση για δύο ή περισσότερες εβδομάδες, καμία ευχαρίστηση ή ενδιαφέρον για τις συνήθεις δραστηριότητές του/της και βιώνει αλλαγές στην όρεξη και τον ύπνο του/της, τότε σε ποιο βαθμό νομίζετε ότι είναι πιθανό να έχει Μείζονα καταθλιπτική διαταραχή
4	To what extent do you think it is likely that Personality Disorders are a category of mental illness	To what extent do you think it is likely that Personality Disorders are a category of mental illness	Σε ποιο βαθμό θεωρείς ότι είναι πιθανό οι Διαταραχές Προσωπικότητας να είναι μια κατηγορία ψυχικής ασθένειας;	Σε τι βαθμό πιστεύετε ότι είναι πιθανό οι Διαταραχές Προσωπικότητας να αποτελούν κατηγορία ψυχικών ασθενειών	Σε τι βαθμό πιστεύετε ότι είναι πιθανό οι Διαταραχές Προσωπικότητας να αποτελούν μια κατηγορία ψυχικής ασθένειας;	To what extent do you think it is likely that Personality Disorders are a category of mental illness?	To what extent do you believe it is likely Personality Disorder to be a category of mental illness?	Σε τι βαθμό νομίζετε ότι είναι πιθανό οι Διαταραχές Προσωπικότητας να αποτελούν μια κατηγορία ψυχικής ασθένειας;
5	To what extent do you think it is likely that Dysthymia is a disorder	To what extent do you think it is likely that Dysthymia is a disorder	Σε ποιο βαθμό θεωρείς ότι είναι πιθανό η Δυσθυμία να είναι μια διαταραχή;	Σε τι βαθμό πιστεύετε ότι είναι πιθανό η Δυσθυμία να αποτελεί μια διαταραχή	Σε τι βαθμό πιστεύετε ότι είναι πιθανό η Δυσθυμία να αποτελεί μια διαταραχή;	To what extent do you think it is likely that Dysthymia is a disorder?	To what extent do you believe it is likely that Dysthymia is a disorder?	Σε τι βαθμό νομίζετε ότι είναι πιθανό η Δυσθυμία να αποτελεί μια διαταραχή;								Conceptual Equivalence:		Often words hold different conceptual meaning between cultures (for instance the meaning of “seeing your family as much as you would like” would differ between cultures with different concepts of what defines “family”—nuclear versus ex- tended family).
6	To what extent do you think it is likely that the diagnosis of Agoraphobia includes anxiety about situations where escape may be difficult or embarrassing	To what extent do you think it is likely that the diagnosis of Agoraphobia includes anxiety about situations where escape may be difficult or embarrassing	Σε ποιο βαθμό θεωρείς ότι είναι πιθανό η διάγνωση της Αγοραφοβίας να συμπεριλαμβάνει το άγχος για καταστάσεις όπου η διαφυγή μπορεί να είναι δύσκολη ή άβολη;	Σε τι βαθμό πιστεύετε ότι είναι πιθανό η διάγνωση της Αγοραφοβίας να περιλαμβάνει το άγχος για καταστάσεις όπου η απόδραση μπορεί να είναι δύσκολη ή ντροπιαστική	Σε τι βαθμό πιστεύετε ότι είναι πιθανό η διάγνωση της Αγοραφοβίας να περιλαμβάνει άγχος για καταστάσεις όπου η διαφυγή μπορεί να είναι δύσκολη ή άβολη;	To what extent do you think it is likely that a diagnosis of Agoraphobia includes anxiety about situations where escape may be difficult or uncomfortable?	To what extent do you believe that the diagnosis of Agoraphobia includes anxiety in situations where escape may be difficult or uncomfortable?	Σε τι βαθμό νομίζετε ότι είναι πιθανό η διάγνωση της Αγοραφοβίας να περιλαμβάνει άγχος για καταστάσεις όπου η διαφυγή μπορεί να είναι δύσκολη ή να προκαλεί αμηχανία;
7	To what extent do you think it is likely that the diagnosis of Bipolar Disorder includes experiencing periods of elevated (i.e., high) and periods of depressed (i.e., low) mood	To what extent do you think it is likely that the diagnosis of Bipolar Disorder includes experiencing periods of elevated (i.e., high) and periods of depressed (i.e., low) mood	Σε ποιο βαθμό θεωρείς ότι είναι πιθανό η διάγνωση της Διπολικής Διαταραχής να συμπεριλαμβάνει το βίωμα περιόδων ανυψωμένης (δηλ.υψηλής) και περιόδων καταθλιπτικής (δηλ. χαμηλής) διάθεσης;	Σε τι βαθμό πιστεύετε ότι είναι πιθανό η διάγνωση της Διπολικής Διαταραχής να περιλαμβάνει περιόδους αυξημένης (δηλαδή, υψηλής) και περιόδου πεσμένης (δηλαδή χαμηλής) διάθεσης	Σε τι βαθμό πιστεύετε ότι είναι πιθανό η διάγνωση της Διπολικής Διαταραχής να περιλαμβάνει περιόδους ανυψωμένης (δηλαδή, υψηλής) και περιόδους καταθλιπτικής (δηλαδή χαμηλής) διάθεσης	To what extent do you think it is likely that a diagnosis of Bipolar Disorder includes periods of elevated (i.e., high) and periods of depressed (i.e., low) mood	To what extent do you believe that the diagnosis of Biploar disorder includes elevated periods (i.e. high) and periods of depression (meaning low) mood?	Σε τι βαθμό νομίζετε ότι είναι πιθανό η διάγνωση της Διπολικής Διαταραχής να περιλαμβάνει περιόδους ανεβασμένης και περιόδους πεσμένης διάθεσης;	Επιλέχθηκε η λέξη "καταθλιπτικής" έναντι της λέξης "πεσμένης", αν και υπήρχε δίλημμα, καθώς ίσως το "καταθλιπτικής" είναι λίγο βαρύς όρος.
8	To what extent do you think it is likely that the diagnosis of Drug Dependence includes physical and psychological tolerance of the drug (i.e., require more of the drug to get the same effect)	To what extent do you think it is likely that the diagnosis of Drug Dependence includes physical and psychological tolerance of the drug (i.e., require more of the drug to get the same effect)	Σε ποιο βαθμό θεωρείς ότι είναι πιθανό η διάγνωση της Ουσιοεξάρτησης να συμπεριλαμβάνει τη σωματική και ψυχολογική ανοχή του ναρκωτικού (δηλ. την απαίτηση περισσότερης ποσότητας του ναρκωτικού για να έχει την ίδια επίδραση);	Σε τι βαθμό πιστεύετε ότι είναι πιθανό η διάγνωση της Εξάρτησης από Ναρκωτικές Ουσίες να περιλαμβάνει σωματική και ψυχολογική ανοχή του φαρμάκου (δηλαδή, να απαιτείται μεγαλύτερη ποσότητα του φαρμάκου για να επιτευχθεί το ίδιο αποτέλεσμα)	Σε τι βαθμό πιστεύετε ότι είναι πιθανό η διάγνωση της Εξάρτησης από Ναρκωτικές Ουσίες να περιλαμβάνει σωματική και ψυχολογική ανοχή του ναρκωτικού (δηλ. να απαιτείται μεγαλύτερη ποσότητα του φαρμάκου για να επιτευχθεί το ίδιο αποτέλεσμα)	To what extent do you think it is likely that a diagnosis of Drug Dependence involves physical and psychological tolerance of the drug (i.e., requiring a greater amount of the drug to achieve the same effect)	To what extent do you feel the diagnosis of drug dependence to involve physical and psychological tolerance of the drug (ie to require a larger amount of the drug to achieve the same result)	Σε τι βαθμό νομίζετε ότι είναι πιθανό η διάγνωση της Εξάρτησης από Ναρκωτικές Ουσίες να περιλαμβάνει σωματική και ψυχολογική ανοχή στο ναρκωτικό (δηλ. να απαιτείται μεγαλύτερη ποσότητα της ουσίας για να επιτευχθεί το ίδιο αποτέλεσμα);	Επιλέχθηκε η απόδοση "εξαρτηση απο ναρκωτικες ουσιες" ως πιο βατος ορος για τον ευρυ πληθυσμο
9	To what extent do you think it is likely that in general in Australia, women are MORE likely to experience a mental illness of any kind compared to men	To what extent do you think it is likely that in general in Greece, women are MORE likely to experience a mental illness of any kind compared to men	Σε ποιο βαθμό θεωρείς ότι είναι πιθανό, πως γενικά στην Ελλάδα, οι γυναίκες είναι ΠΙΟ πιθανό να βιώσουν κάποια ψυχική νόσο οποιουδήποτε είδους σε σύγκριση με τους άνδρες;	Σε τι βαθμό πιστεύετε ότι είναι πιθανό γενικά στην Ελλάδα,οι γυναίκες να είναι ΠΙΟ πιθανό να βιώσουν μια ψυχική ασθένεια οποιουδήποτε είδους σε σύγκριση με τους άνδρες	Σε τι βαθμό πιστεύετε πιθανολογείται ότι γενικά στην Ελλάδα,οι γυναίκες είναι ΠΙΟ πιθανό να βιώσουν κάποια ψυχική ασθένεια οποιουδήποτε είδους σε σύγκριση με τους άνδρες	To what extent do you think it is considered likely that in general in Greece, women are MORE likely to experience a mental illness of any kind compared to men	To what extent do you think it is likely that in general in Greece, women are MORE likely to experience some kind of mental illness compared to men	Σε τι βαθμό νομίζετε ότι είναι πιθανό γενικά στην Ελλάδα οι γυναίκες να έχουν μεγαλύτερη πιθανότητα να βιώσουν κάποια ψυχική ασθένεια οποιουδήποτε είδους σε σύγκριση με τους άνδρες;	επιλεχθηκε το πιθανολογειται για την αποφυγη συγχυσης λογω επαναληψης
10	To what extent do you think it is likely that in general, in Australia, men are MORE likely to experience an anxiety disorder compared to women	To what extent do you think it is likely that in general, in Greece, men are MORE likely to experience an anxiety disorder compared to women	Σε ποιο βαθμό θεωρείς ότι είναι πιθανό, πως γενικά στην Ελλάδα, οι άνδρες είναι ΠΙΟ πιθανό να βιώσουν κάποια αγχώδη διαταραχή σε σύγκριση με τις γυναίκες;	Σε τι βαθμό πιστεύετε ότι είναι πιθανό γενικά, στην Ελλάδα, οι άνδρες να είναι ΠΙΟ πιθανό να βιώσουν μια αγχώδη διαταραχή σε σύγκριση με τις γυναίκες	Σε τι βαθμό πιστεύετε πιθανολογείται ότι γενικά, στην Ελλάδα, οι άνδρες είναι ΠΙΟ πιθανό να βιώσουν κάποια αγχώδη διαταραχή σε σύγκριση με τις γυναίκες	To what extent do you think it is considered likely that in general, in Greece, men are MORE likely to experience an anxiety disorder of some kind than women	To what extent do you think it is likely that in general, in Greece, men are MORE likely to experience an anxiety disorder compared to women	Σε τι βαθμό νομίζετε ότι είναι πιθανό γενικά στην Ελλάδα οι άντρες να έχουν μεγαλύτερη πιθανότητα να βιώσουν κάποια αγχώδη διαταραχή σε σύγκριση με τις γυναίκες;	επιλεχθηκε το πιθανολογειται για την αποφυγη συγχυσης λογω επαναληψης
11	To what extent do you think it would be helpful for someone to improve their quality of sleep if they were having difficulties managing their emotions (e.g., becoming very anxious or depressed)	moved to the end-row 29
12	To what extent do you think it would be helpful for someone to avoid all activities or situations that made them feel anxious if they were having difficulties managing their emotions	moved to the end-row 30
13	To what extent do you think it is likely that Cognitive Behaviour Therapy (CBT) is a therapy based on challenging negative thoughts and increasing helpful behaviours	omitted
14	Mental health professionals are bound by confidentiality; however there are certain conditions under which this does not apply. To what extent do you think it is likely that the following is a condition that would allow a mental health professional to break confidentiality: If you are at immediate risk of harm to yourself or others	omitted
15	Mental health professionals are bound by confidentiality; however there are certain conditions under which this does not apply. To what extent do you think it is likely that the following is a condition that would allow a mental health professional to break confidentiality: if your problem is not life-threatening and they want to assist others to better support you	omitted
	Original statement/instruction	Original statement/instruction	Greek Translation	Greek Translation	Greek Translation (T12)	(BT1) Back-Translation	(BT2) Back-Translation	Expert committee's decision	Comments on decision
	Please indicate to what extent you agree with the following statements:	Please indicate to what extent you agree with the following sentences.	Παρακαλούμε σημειώστε σε τι βαθμό συμφωνείτε με τις παρακάτω προτάσεις.	Παρακαλούμε αναφέρετε σε τι βαθμό συμφωνείτε με τις παρακάτω προτάσεις.	Παρακαλούμε σημειώστε σε τι βαθμό συμφωνείτε με τις παρακάτω προτάσεις.	Please indicate to what extent you agree with the following statements.	Please mark to what extent you agree with the following statements.	Παρακαλούμε αναφέρετε σε τι βαθμό συμφωνείτε με τις παρακάτω προτάσεις.
	Original Likert Scale	Original Likert Scale	Greek Translation	Greek Translation	Greek Translation (T12)	(BT1) Back-Translation	(BT2) Back-Translation	Expert committee's decision	Comments on decision
	Strongly disagree	Strongly disagree	Διαφωνώ έντονα	Διαφωνώ κάθετα	Διαφωνώ έντονα	I strongly disagree	Strongly disagree	Διαφωνώ έντονα
	Disagree	Disagree	Διαφωνώ	Διαφωνώ	Διαφωνώ	I disagree	Disagree	Διαφωνώ
	Neither agree or disagree	Neither agree or disagree	Ούτε συμφωνώ ούτε διαφωνώ	Ούτε συμφωνώ ούτε διαφωνώ	Ούτε συμφωνώ ούτε διαφωνώ	I neither agree nor disagree	Neither agree or disagree	Ούτε συμφωνώ ούτε διαφωνώ
	Agree	Agree	Συμφωνώ	Συμφωνώ	Συμφωνώ	I agree	Agree	Συμφωνώ
	Strongly agree	Strongly agree	Συμφωνώ έντονα	Συμφωνώ απολύτως	Συμφωνώ απολύτως	I strongly agree	Strongly agree	Συμφωνώ απολύτως
Item Number	Original Item	Original Item	Greek Translation	Greek Translation	Greek Translation (T12)	(BT1) Back-Translation	(BT2) Back-Translation	Expert committee's decision	Comments on decision
16	I am confident that I know where to seek information about mental illness	omitted
17	I am confident using the computer or telephone to seek information about mental illness	omitted
18	I am confident attending face to face appointments to seek information about mental illness (e.g., seeing the GP)	omitted
19	I am confident I have access to resources (e.g., GP, internet, friends) that I can use to seek information about mental illness	omitted
20	People with a mental illness could snap out if it if they wanted	People with a mental illness could snap out if it if they wanted	Τα άτομα με ψυχική νόσο θα μπορούσαν να την ξεπεράσουν αν το ήθελαν	Τα άτομα με ψυχική ασθένεια θα μπορούσαν να ξεφύγουν απ' αυτή αν το επιθυμούσαν	Τα άτομα με ψυχική νόσο θα μπορούσαν να την ξεπεράσουν αν το ήθελαν	People with mental illness could overcome it if they wanted to	People with mental illness could get over it if they wanted to	Τα άτομα με ψυχική νόσο θα μπορούσαν να την ξεπεράσουν αν το ήθελαν	δεν επιλέγχθηκε να διατηρηθεί το "ξεφύγουν" στο κελί 48, για να αποδοθει καλυτερα το νοημα
21	A mental illness is a sign of personal weakness	A mental illness is a sign of personal weakness	Μια ψυχική νόσος είναι ενδειξη ψυχικής αδυναμίας	Μια ψυχική ασθένεια είναι σημάδι προσωπικής αδυναμίας	Μια ψυχική ασθένεια είναι ένδειξη προσωπικής αδυναμίας	A mental illness is a sign of personal weakness	A mental illness is a sign of personal weakness	Η ψυχική νόσος είναι ένδειξη προσωπικής αδυναμίας
22	A mental illness is not a real medical illness	A mental illness is not a real medical illness	Μια ψυχική νόσος δεν είναι μια πραγματική ιατρική νόσος	Μια ψυχική ασθένεια δεν είναι μια πραγματική ιατρική ασθένεια	Μια ψυχική ασθένεια δεν είναι μια πραγματική ιατρική ασθένεια	A mental illness is not a real medical illness	A mental illness is not a real medical illness	Η ψυχική νόσος δεν είναι μια πραγματική ιατρική νόσος
23	People with a mental illness are dangerous	People with a mental illness are dangerous	Τα άτομα με ψυχική νόσο είναι επικίνδυνα	Τα άτομα με ψυχική ασθένεια είναι επικίνδυνα	Τα άτομα με ψυχική ασθένεια είναι επικίνδυνα	People with mental illness are dangerous	People with mental illness are dangerous	Τα άτομα με ψυχική νόσο είναι επικίνδυνα
24	It is best to avoid people with a mental illness so that you don't develop this problem	It is best to avoid people with a mental illness so that you don't develop this problem	Είναι καλύτερο να αποφεύγεις τα άτομα με ψυχική νόσο για να μην εμφανίσεις αυτό το πρόβλημα	Είναι καλύτερο να αποφεύγετε άτομα με ψυχική ασθένεια για να μην εμφανίσετε το ίδιο πρόβλημα	Είναι καλύτερο να αποφεύγετε τα άτομα με ψυχική ασθένεια για να μην εμφανίσετε αυτό το πρόβλημα	It is best to avoid people with mental illness to avoid developing this problem	It's best to avoid people with mental illness so that the problem does not appear	Είναι καλύτερο να αποφεύγετε τα άτομα με ψυχική νόσο για να μην εμφανίσετε αυτό το πρόβλημα
25	If I had a mental illness I would not tell anyone	If I had a mental illness I would not tell anyone	Αν είχα κάποια ψυχική νόσο δεν θα το έλεγα σε κανέναν	Αν είχα ψυχική ασθένεια δεν θα το έλεγα σε κανέναν	Αν είχα κάποια ψυχική ασθένεια δεν θα το έλεγα σε κανέναν	If I had a mental illness I wouldn't tell anyone	If I had some mental illness I wouldn't tell anyone	Αν είχα κάποια ψυχική νόσο δεν θα το έλεγα σε κανέναν
26	Seeing a mental health professional means you are not strong enough to manage your own difficulties	Seeing a mental health professional means you are not strong enough to manage your own difficulties	Το να βλέπεις έναν επαγγελματία ψυχικής υγείας σημαίνει ότι δεν είσαι αρκετά δυνατός για να διαχειριστείς τις ίδιες σου τις δυσκολίες	Το να δεις έναν επαγγελματία ψυχικής υγείας σημαίνει ότι δεν είσαι αρκετά δυνατός για να διαχειριστείς τις δικές σου δυσκολίες	Το να δεις έναν επαγγελματία ψυχικής υγείας σημαίνει ότι δεν είσαι αρκετά δυνατός για να διαχειριστείς τις ίδιες σου τις δυσκολίες	Seeing a mental health professional means you are not strong enough to manage your own difficulties	Seeing a mental health professional means that you are not strong enough to manage your own difficulties.	Το να βλέπεις έναν επαγγελματία ψυχικής υγείας σημαίνει ότι δεν είσαι αρκετά δυνατός για να διαχειριστείς τις δικές σου δυσκολίες
27	If I had a mental illness, I would not seek help from a mental health professional	If I had a mental illness, I would not seek help from a mental health professional	Αν είχα κάποια ψυχική νόσο, δεν θα αναζητούσα βοήθεια από κάποιον επαγγελματία ψυχικής υγείας	Αν είχα μια ψυχική ασθένεια, δεν θα ζητούσα βοήθεια από έναν επαγγελματία ψυχικής υγείας	Αν είχα κάποια ψυχική ασθένεια, δεν θα ζητούσα βοήθεια από κάποιον επαγγελματία ψυχικής υγείας	If I had a mental illness, I would not ask a mental health professional for help	If I had a mental illness, I would not seek help from a mental health professional	Αν είχα κάποια ψυχική νόσο, δεν θα ζητούσα βοήθεια από κάποιον επαγγελματία ψυχικής υγείας
28	I believe treatment for a mental illness, provided by a mental health professional, would not be effective	I believe treatment for a mental illness, provided by a mental health professional, would not be effective	Πιστεύω ότι η θεραπεία για μια ψυχική νόσο, παρεχόμενη από έναν επαγγελματία ψυχικής υγείας, δεν θα ήταν αποτελεσματική	Πιστεύω ότι η θεραπεία για μια ψυχική ασθένεια, που παρέχεται από έναν επαγγελματία ψυχικής υγείας, δεν θα ήταν αποτελεσματική	Πιστεύω ότι η θεραπεία για μια ψυχική ασθένεια, που παρέχεται από έναν επαγγελματία ψυχικής υγείας, δεν θα ήταν αποτελεσματική	I believe that treatment for a mental illness provided by a mental health professional would not be effective	I believe that treatment for a mental illness, provided by a mental health professional, would not be effective	Πιστεύω ότι η θεραπεία για μια ψυχική νόσο, που παρέχεται από έναν επαγγελματία ψυχικής υγείας, δεν είναι αποτελεσματική
	Original statement/instruction	Original statement/instruction	Greek Translation	Greek Translation	Greek Translation (T12)	(BT1) Back-Translation	(BT2) Back-Translation	Expert committee's decision	Comments on decision
	Please indicate to what extent you agree with the following statements:	Please indicate to what extent are you willing to:	Παρακαλούμε σημείωσε σε τι βαθμό είσαι πρόθυμος/η να:	Παρακαλούμε αναφέρετε σε ποιο βαθμό είστε διατεθειμένοι να:	Παρακαλούμε αναφέρετε σε ποιο βαθμό είστε πρόθυμοι να:	Please indicate to what extent you are willing to:	Please indicate to what extent you are willing to:	Παρακαλούμε αναφέρετε σε ποιο βαθμό είστε πρόθυμοι να:
	Original Likert Scale	Original Likert Scale	Greek Translation	Greek Translation	Greek Translation (T12)	(BT1) Back-Translation	(BT2) Back-Translation	Expert committee's decision	Comments on decision
	Definitely unwilling	Definitely unwilling	Οπωσδήποτε απρόθυμος/η	Σίγουρα απρόθυμοι	Σίγουρα απρόθυμος/η	Definitely unwilling	Definitely unwilling	Σίγουρα απρόθυμος/η	Η κλίμακα θα μπορούσε να γίνει: *Σίγουρα όχι *Μάλλον όχι*ουτε όχι ούτε ναι*Μάλλον ναιι *Σίγουρα ναι
	Probably unwilling	Probably unwilling	Μάλλον απρόθυμος/η	Μάλλον απρόθυμοι	Μάλλον απρόθυμος/η	Probably unwilling	Rather unwilling	Μάλλον απρόθυμος/η
	Neither unwilling or willing	Neither unwilling or willing	Ούτε απρόθυμος ούτε πρόθυμος/η	Ούτε απρόθυμοι ούτε πρόθυμοι	Ούτε απρόθυμος ούτε πρόθυμος/η	Neither unwilling nor willing	Neither unwilling nor willing	Ούτε απρόθυμος/η ούτε πρόθυμος/η
	Probably willing	Probably willing	Μάλλον πρόθυμος/η	Μάλλον πρόθυμοι	Μάλλον πρόθυμος/η	Probably willing	Rather willing	Μάλλον πρόθυμος/η
	Definitely willing	Definitely willing	Οπωσδήποτε πρόθυμος/η	Σίγουρα πρόθυμοι	Σίγουρα πρόθυμος/η	Definitely willing	Definitely unwilling	Σίγουρα πρόθυμος/η
Item Number	Original Item	Original Item	Greek Translation	Greek Translation	Greek Translation (T12)	(BT1) Back-Translation	(BT2) Back-Translation	Expert committee's decision	Comments on decision
29	How willing would you be to move next door to someone with a mental illness?	How willing would you be to move next door to someone with a mental illness?	Πόσο πρόθυμος θα ήσουν να μετακομίσεις δίπλα σε κάποιον με ψυχική νόσο;	Πόσο διατεθειμένοι θα ήσασταν να μετακομίσετε δίπλα σε κάποιον με ψυχική ασθένεια;	Πόσο διατεθειμένοι θα ήσασταν να μετακομίσετε δίπλα σε κάποιον/α με ψυχική ασθένεια;	How willing would you be to move next door to someone with a mental illness?	How willing would you be to move in with someone with a mental illness?	Πόσο πρόθυμος/η θα ήσασταν να μετακομίσετε δίπλα σε κάποιον/α με ψυχική νόσο;	Μία εναλλακτική πρόταση : *θα μετακομίζατε δίπλα σε κάποιον/α με ψυχική νόσο; κλπ . *θα συμφωνούσατε να παντρευτεί κάποιος/α από την οικογένειά σας ένα άτομο με ψυχική νόσο;
30	How willing would you be to spend an evening socialising with someone with a mental illness?	How willing would you be to spend an evening socializing with someone with a mental illness?	Πόσο πρόθυμος θα ήσουν να περάσεις ένα βράδυ συναναστρέφοντας κάποιον με ψυχική νόσο;	Πόσο διατεθειμένοι θα ήσασταν να περάσετε ένα βράδυ συναναστρεφόμενοι με κάποιον με ψυχική ασθένεια;	Πόσο διατεθειμένοι θα ήσασταν να περάσετε ένα βράδυ συναναστρεφόμενοι με κάποιον/α με ψυχική ασθένεια;	How willing would you be to spend an evening socialising with someone with a mental illness?	How willing would you be to spend a night with someone with a mental illness?	Πόσο πρόθυμος/η θα ήσασταν να περάσετε ένα βράδυ συναναστρεφόμενος/η κάποιον με ψυχική νόσο;
31	How willing would you be to make friends with someone with a mental illness?	How willing would you be to make friends with someone with a mental illness?	Πόσο πρόθυμος θα ήσουν να γίνεις φίλος με κάποιον με ψυχική νόσο;	Πόσο διατεθειμένοι θα ήσασταν να γίνεται φίλοι με κάποιον με ψυχική ασθένεια;	Πόσο διατεθειμένοι θα ήσασταν να γίνετε φίλοι με κάποιον/α με ψυχική ασθένεια;	How willing would you be to become friends with someone with a mental illness?	How willing would you be to be friends with someone with a mental illness?	Πόσο πρόθυμος/η θα ήσασταν να γίνετε φίλοι με κάποιον με ψυχική νόσο;
32	How willing would you be to have someone with a mental illness start working closely with you on a job?	How willing would you be to have someone with a mental illness start working closely with you on a job?	Πόσο πρόθυμος θα ήσουν να ξεκινούσε να συνεργάζεται στενά μαζί σου σε μια δουλειά κάποιος με ψυχική νόσο;	Πόσο διατεθειμένοι θα ήσασταν να αρχίσετε να συνεργάζεστε στον επαγγελματικό τομέα με κάποιον με ψυχική ασθένεια;	Πόσο διατεθειμένοι θα ήσασταν να αρχίσετε να συνεργάζεστε στενά στον επαγγελματικό τομέα με κάποιον/α με ψυχική ασθένεια;	How willing would you be to start working closely in the professional field with someone with a mental illness?	How willing would you be to start working closely with someone with a mental illness?	Πόσο πρόθυμος/η θα ήσασταν να αρχίσετε να συνεργάζεστε στον επαγγελματικό τομέα με κάποιον με ψυχική νόσο ;
33	How willing would you be to have someone with a mental illness marry into your family?	How willing would you be to have someone with a mental illness marry into your family?	Πόσο πρόθυμος θα ήσουν να παντρευτεί κάποιον/α στην οικογένειά σου κάποιος με ψυχική νόσο;	Πόσο διατεθειμένοι θα ήσασταν κάποιος από την οικογένεια σας να παντρευτεί άτομο με ψυχική ασθένεια;	Πόσο διατεθειμένοι θα ήσασταν κάποιος από την οικογένεια σας να παντρευτεί έναν/μία με ψυχική ασθένεια;	How willing would someone in your family be to marry someone with a mental illness?	How willing would you be to marry someone with a mental illness?	Πόσο πρόθυμος/η θα ήσασταν να παντρευτεί κάποιος από την οικογένειά σας ένα άτομο με ψυχική νόσο;
34	How willing would you be to vote for a politician if you knew they had suffered a mental illness?	How willing would you be to vote for a politician if you knew they had suffered a mental illness?	Πόσο πρόθυμος θα ήσουν να ψήφιζες υπερ κάποιου πολιτικού αν ήξερες ότι είχε υποστεί κάποια ψυχική νόσο;	Πόσο διατεθειμένοι θα ήσασταν να ψηφίσετε έναν πολιτικό αν γνωρίζατε ότι υπέφερε από ψυχική ασθένεια;	Πόσο διατεθειμένοι θα ήσασταν να ψηφίσετε έναν πολιτικό αν γνωρίζατε ότι είχε υποφέρει από κάποια ψυχική ασθένεια;	How willing would you be to vote for a politician if you knew that he/she had suffered from a mental illness?	How willing would you be to vote for a politician if you knew he was suffering from a mental illness?	Πόσο πρόθυμος/η θα ήσασταν να ψηφίσετε έναν πολιτικό αν γνωρίζατε ότι πάσχει από ψυχική νόσο;
35	How willing would you be to employ someone if you knew they had a mental illness?	How willing would you be to employ someone if you knew they had a mental illness?	Πόσο πρόθυμος θα ήσουν να προσλάβεις κάποιον αν ήξερες ότι είχε ψυχική νόσο;	Πόσο διατεθειμένοι θα ήσασταν να προσλάβετε κάποιον αν γνωρίζατε ότι είχε μία ψυχική ασθένεια;	Πόσο διατεθειμένοι θα ήσασταν να προσλάβετε κάποιον/α αν γνωρίζατε ότι είχε κάποια ψυχική ασθένεια;	How willing would you be to hire someone if you knew he/she had a mental illness?	How willing would you be to hire someone if you knew they had a mental illness?	Πόσο πρόθυμος/η θα ήσασταν να προσλάβετε κάποιον αν γνωρίζατε ότι έχει μία ψυχική νόσο;
	Original statement/instruction	Original statement/instruction	Greek Translation	Greek Translation	Greek Translation (T12)	(BT1) Back-Translation	(BT2) Back-Translation	Expert committee's decision	Comments on decision
	When choosing your response, consider that: • Very Unhelpful = I am certain that it is NOT helpful • Unhelpful = I think it is unhelpful but am not certain • Helpful = I think it is helpful but am not certain • Very Helpful = I am certain that it IS very helpful	Please indicate the best option for the following items.	Παρακαλούμε σημείωσε την καλύτερη επιλογή για τα ακόλουθα ερωτήματα.	Υποδείξτε την καλύτερη επιλογή για τα ακόλουθα στοιχεία.	Παρακαλούμε υποδείξτε την καλύτερη επιλογή για τα ακόλουθα ερωτήματα.	Please indicate the best option for the following questions.	Please indicate the best option for the following questions.	Παρακαλούμε υποδείξτε την καλύτερη επιλογή για τα ακόλουθα ερωτήματα.
	Original Likert Scale	Original Likert Scale	Greek Translation	Greek Translation	Greek Translation (T12)	(BT1) Back-Translation	(BT2) Back-Translation	Expert committee's decision	Comments on decision
		Very unhelpful	Πολύ άχρηστο	Αρκετά μη βοηθητικό	Αρκετά μη χρήσιμο	Not very useful	Very unhelpful	Καθόλου βοηθητικό
		Unhelpful	Άχρηστο	Μη βοηθητικό	Μη χρήσιμο	Not useful	Unhelpful	Μάλλον μη βοηθητικό
		Helpful	Χρήσιμο	Βοηθητικό	Χρήσιμο	Useful	Helpful	Μάλλον βοηθητικό
		Very helpful	Πολύ χρήσιμο	Πολύ χρήσιμο	Πολύ χρήσιμο	Very useful	Very helpful	Πολύ βοηθητικό
Item Number		Original Item	Greek Translation	Greek Translation	Greek Translation (T12)	(BT1) Back-Translation	(BT2) Back-Translation	Expert committee's decision	Comments on decision
29		To what extent do you think it would be helpful for someone to improve their quality of sleep if they were having difficulties managing their emotions (e.g., becoming very anxious or depressed)-item 11 replaced here	Σε ποιο βαθμό θεωρείς ότι θα ήταν χρήσιμο για κάποιον να βελτιώσει την ποιότητα του ύπνου του εάν αντιμετώπιζε δυσκολίες στη διαχείριση των συναισθημάτων του (π.χ. αν γινόταν πολύ ανήσυχος ή καταθλιπτικός)	Σε τι βαθμό πιστεύετε ότι θα ήταν χρήσιμο για κάποιον να βελτιώσει την ποιότητα του ύπνου του εάν αντιμετώπιζε δυσκολίες στη διαχείριση των συναισθημάτων του (π.χ. να κατακλύζεται από μεγάλο άγχος ή να πέφτει ψυχολογικά)	Σε τι βαθμό πιστεύετε ότι θα ήταν χρήσιμο για κάποιον/α να βελτιώσει την ποιότητα του ύπνου του/της εάν αντιμετώπιζε δυσκολίες στη διαχείριση των συναισθημάτων του/της (π.χ. αν γινόταν πολύ ανήσυχος ή καταθλιπτικός)	To what extent do you think it would be useful for someone to improve his/her sleep quality if he/she had difficulties managing his/her emotions (e.g. if he/she became very anxious or depressed)?	To what extent do you think it would be helpful for someone to improve the quality of his / her sleep if he / she had difficulty managing his / her emotions (eg if he / she became very anxious or depressed)?	Σε τι βαθμό νομίζετε ότι είναι βοηθητικό για κάποιον/α το να βελτιώσει την ποιότητα του ύπνου του/της εάν αντιμετωπίζει δυσκολίες στη διαχείριση των συναισθημάτων του/της (π.χ. αν γίνεται πολύ ανήσυχος ή καταθλιπτικός);	ΔΕΝ ΥΠΑΡΧΕΙ ΑΝΤΙΣΤΟΙΧΙΑ ΤΟΥ ΥΠΟΘΕΤΙΚΟΥ ΛΟΓΟΥ (CONDITIONALS) ΜΕ ΤΗΝ ΕΛΛΗΝΙΚΗ ΓΛΩΣΣΑ
30		To what extent do you think it would be helpful for someone to avoid all activities or situations that made them feel anxious if they were having difficulties managing their emotions-item 12 replaced here	Σε ποιο βαθμό θεωρείς ότι θα ήταν χρήσιμο για κάποιον/α να αποφεύγει όλες τις δραστηριότητες ή καταστάσεις που τον/την έκαναν να αισθάνεται άγχος εάν αντιμετώπιζε δυσκολίες στη διαχείριση των συναισθημάτων του/της	Σε τι βαθμό πιστεύετε ότι θα ήταν χρήσιμο για κάποιον να αποφύγει όλες τις δραστηριότητες ή καταστάσεις που τον έκαναν να αισθάνεται άγχος εάν αντιμετώπιζε δυσκολίες στη διαχείριση των συναισθημάτων του	Σε τι βαθμό πιστεύετε ότι θα ήταν χρήσιμο για κάποιον/α να αποφεύγει όλες τις δραστηριότητες ή καταστάσεις που τον/την έκαναν να αισθάνεται άγχος, εάν αντιμετώπιζε δυσκολίες στη διαχείριση των συναισθημάτων του/της	To what extent do you think it would be useful for someone to avoid all activities or situations that made him/her feel anxious if he/she had difficulties managing his/her emotions?	To what extent do you think it would be helpful for someone to avoid all the activities or situations that made him / her feel anxious if he / she had difficulty managing his / her emotions?	Σε τι βαθμό νομίζετε ότι είναι βοηθητικό για κάποιον το να αποφεύγει όλες τις δραστηριότητες ή καταστάσεις που τον κάνουν να αισθάνεται άγχος, εάν αντιμετωπίζει δυσκολίες στη διαχείριση των συναισθημάτων του;

## Sheet: Australian vignettes
Respondents: children
Instrument: Australian National Survey Vignettes
Instrument's name in Greek: Μικρές Ιστορίες που χρησιμοποιήθηκαν σε Εθνική Έρευνα της Αυστραλίας (Australian National Survey Vignettes)
Instrument's name Back-translations in English: Australian National Survey Vignettes
Translators: T1 Βασιλική Ειρήνη Καραγιωργα, T2 DeskNet, BT1 Simeon Pantelidis, BT2 Thekla Manoloudis
Committee's members:Αναστασία Κουμούλα, Έφη Καψιμάλλη, Γιούλη Μπαλίκου, Vasiliki Karagiorga
Audience Comprehension testing in Greek: 5 children participants across Greece ages 11-17yo, most items scored >3 (scale 1-5)
Original statement/instruction		T1 Valia Greek Translation	T2 Desknet Greek Translation	T12 combined Greek Translation	Back-Translation 1 to English (Simeon) BT1	Back-Translation 2 to English (Thekla) BT2	Expert committee's decision- revised Greek translation	Comments on decision					Post audience comprehension testing modifications- FINAL *in red: post field-testing modifications		Please, consider the following when thinking about the pre-final version and write down your comments on the indicated cell ("Comments on decision making")
We want to know what you know and think about mental health. Keep in mind that there are no correct or wrong answers. Please answer the questions according to what you think and don’t worry if you are not sure. We are going to present two very short stories about a fictional character and ask you a few questions about your thoughts on the situation.		Θέλουμε να μάθουμε τι γνωρίζετε και σκέφτεστε για την ψυχική υγεία. Λάβετε υπόψιν σας ότι δεν υπάρχουν σωστές ή λάθος απαντήσεις. Παρακαλούμε απαντήστε στις ερωτήσεις σύμφωνα με το τι θεωρείτε και μην ανησυχείτε αν δεν είστε σίγουροι. Θα παρουσιάσουμε δύο πολύ μικρές ιστορίες για έναν φανταστικό χαρακτήρα και θα σας κάνουμε μερικές ερωτήσεις σχετικά με τις σκέψεις σας πάνω στην κατάσταση.	Θέλουμε να μάθουμε σχετικά με τις γνώσεις και τις σκέψεις σας για την ψυχική υγεία. Λάβετε υπόψη ότι δεν υπάρχουν σωστές ή λάθος απαντήσεις. Απαντήστε στις ερωτήσεις σύμφωνα με το τι πιστεύετε και μην ανησυχείτε εάν δεν είστε σίγουροι. Θα παρουσιάσουμε δύο πολύ μικρές ιστορίες για έναν φανταστικό χαρακτήρα και θα σας κάνουμε μερικές ερωτήσεις σχετικά με τις σκέψεις σας σχετικά με την κατάσταση.	Θέλουμε να μάθουμε τι γνωρίζετε και σκέφτεστε για την ψυχική υγεία. Λάβετε υπόψη ότι δεν υπάρχουν σωστές ή λάθος απαντήσεις. Παρακαλούμε απαντήστε στις ερωτήσεις σύμφωνα με το τι πιστεύετε και μην ανησυχείτε εάν δεν είστε σίγουροι. Θα παρουσιάσουμε δύο πολύ μικρές ιστορίες για έναν φανταστικό χαρακτήρα και θα σας κάνουμε μερικές ερωτήσεις σχετικά με τις σκέψεις σας σχετικά πάνω στην κατάσταση.	We want to learn what you know and think about mental health. Note that there are no right or wrong answers. Please answer the questions according to what you think and don't worry if you are not sure. We will present two very short stories about a fictional character and ask you some questions about your thoughts on the situation.	We want to know what you know and think about mental health. Keep in mind that there are no right or wrong answers. Please answer the questions according to what you think and do not worry if you are not sure. We will present two very short stories about a fictional character and ask you some questions about your thoughts on the situation.	Θέλουμε να μάθουμε τι γνωρίζεις και τι σκέφτεσαι για την ψυχική υγεία. Λάβε υπόψη ότι δεν υπάρχουν σωστές ή λάθος απαντήσεις. Παρακαλούμε απάντησε στις ερωτήσεις σύμφωνα με το τι νομίζεις και μην ανησυχείς εάν δεν είσαι σίγουρος/η. Θα παρουσιάσουμε δύο πολύ μικρές ιστορίες για έναν φανταστικό χαρακτήρα και θα σου κάνουμε μερικές ερωτήσεις για τις σκέψεις σου σχετικά με την κατάσταση.						Θέλουμε να μάθουμε τι γνωρίζεις και τι σκέφτεσαι για την ψυχική υγεία. Λάβε υπόψη ότι δεν υπάρχουν σωστές ή λάθος απαντήσεις. Παρακαλούμε απάντησε στις ερωτήσεις σύμφωνα με το τι νομίζεις και μην ανησυχείς εάν δεν είσαι σίγουρος/η. Θα παρουσιάσουμε δύο πολύ μικρές ιστορίες για έναν φανταστικό χαρακτήρα και θα σου κάνουμε μερικές ερωτήσεις για τις σκέψεις σου σχετικά με την κατάσταση.
															Semantic equivalence:		Do the words mean the same thing? Are their multiple meanings to a given item? Are there grammatical difficulties in the translation?
Vignette 1 (*in blue CAMHI constructed ADHD vignette)		Greek Translation Χρονογράφημα 1	Greek Translation	Greek Translation (T12) Χρονογράφημα 1	(BT1) Back-Translation Vignette 1	(BT2) Back-Translation	Expert committee's decision	Comments on decision					FINAL
Yiannis is a 10-year-old who has been feeling bored and agitated in the classroom. He has been talking a lot during classes, struggling to wait his turn in school activities, and leaving his seat without the teachers’ permission. He finds it difficult to pay attention to details, avoids tasks that are considered difficult, and struggles to get schoolwork done. He is falling behind his classmates …		Ο Γιάννης είναι ένας 10χρονος που νιώθει βαριεστημένος και αναστατωμένος στην τάξη. Μιλάει πολύ κατά τη διάρκεια των μαθημάτων, δυσκολεύεται να περιμένει τη σειρά του στις σχολικές δραστηριότητες και εγκαταλείπει τη θέση του χωρίς την άδεια των δασκάλων. Δυσκολεύεται να δώσει προσοχή στις λεπτομέρειες, αποφεύγει εργασίες που θεωρούνται δύσκολες και πασχίζει να ολοκληρώσει τις σχολικές εργασίες. Υ…	Ο Γιάννης είναι ένας 10χρονος που νιώθει βαριεστημένος και ανήσυχος στην τάξη. Μιλάει πολύ κατά τη διάρκεια των μαθημάτων, δυσκολεύεται να περιμένει τη σειρά του στις σχολικές δραστηριότητες και εγκαταλείπει τη θέση του χωρίς την άδεια των δασκάλων. Του είναι δύσκολο να δώσει προσοχή στις λεπτομέρειες, αποφεύγει εργασίες που θεωρούνται δύσκολες και ζορίζεται να ολοκληρώσει τις σχολικές εργασίες. …	Ο Γιάννης είναι ένας 10χρονος που νιώθει βαριεστημένος και ανήσυχος στην τάξη. Μιλάει πολύ κατά τη διάρκεια των μαθημάτων, δυσκολεύεται να περιμένει τη σειρά του στις σχολικές δραστηριότητες και εγκαταλείπει τη θέση του χωρίς την άδεια των δασκάλων. Του είναι δύσκολο να δώσει προσοχή στις λεπτομέρειες, αποφεύγει εργασίες που θεωρούνται δύσκολες και ζορίζεται να ολοκληρώσει τις σχολικές εργασίες. …	John is a 10-year-old boy who feels bored and anxious in class. He talks a lot during lessons, finds it difficult to wait his turn at school activities, and leaves his seat without the teachers' permission. He finds it difficult to pay attention to details, avoids tasks that are considered difficult, and struggles to complete schoolwork. He falls behind his peers because he has been too distracte…	Yianni is a 10-year-old who feels bored and anxious in class. He talks a lot during the lessons, finds it difficult to wait his turn in school activities and leaves his seat without the permission of the teachers. He finds it difficult to pay attention to details, avoids tasks that are considered difficult and is forced to complete schoolwork. He lags behind his classmates, because he has been ve…	Ο Γιάννης είναι ένας 10χρονος που νιώθει βαριεστημένος και ανήσυχος στην τάξη. Μιλάει πολύ κατά τη διάρκεια των μαθημάτων, ζορίζεται να περιμένει τη σειρά του στις σχολικές δραστηριότητες και εγκαταλείπει τη θέση του χωρίς την άδεια των δασκάλων. Του είναι δύσκολο να προσέχει τις λεπτομέρειες, αποφεύγει δουλειές που θεωρούνται δύσκολες και παιδεύεται να ολοκληρώσει τις σχολικές εργασίες. Έχει μεί…						Ο Γιάννης είναι ένας 10χρονος που νιώθει βαριεστημένος και ανήσυχος στην τάξη. Μιλάει πολύ κατά τη διάρκεια των μαθημάτων, ζορίζεται να περιμένει τη σειρά του στις σχολικές δραστηριότητες και εγκαταλείπει τη θέση του χωρίς την άδεια των δασκάλων. Του είναι δύσκολο να προσέχει τις λεπτομέρειες, αποφεύγει δουλειές που θεωρούνται δύσκολες και παιδεύεται να ολοκληρώσει τις σχολικές εργασίες. Έχει μεί…
															Idiomatic Equivalence:		Colloquialisms, or idioms, are difficult to translate. The committee may have to formulate an equivalent expression in the target version.
Original statement/instruction		Greek Translation	Greek Translation	Greek Translation (T12)	(BT1) Back-Translation	(BT2) Back-Translation	Expert committee's decision	Comments on decision					FINAL
The next few questions contain statements about Yiannis’s problem. Please indicate how strongly you personally agree or disagree with each statement.		Οι επόμενες λίγες ερωτήσεις περιέχουν δηλώσεις σχετικά με το πρόβλημα του Γιάννη. Παρακαλούμε αναφέρετε πόσο έντονα συμφωνείτε ή διαφωνείτε προσωπικά με κάθε δήλωση.	Οι επόμενες ερωτήσεις περιέχουν ορισμένες δηλώσεις σχετικά με το πρόβλημα του Γιάννη. Παρακαλούμε αναφέρετε σε τι βαθμό συμφωνείτε ή διαφωνείτε προσωπικά με κάθε δήλωση.	Οι επόμενες λίγες ερωτήσεις περιέχουν ορισμένες δηλώσεις σχετικά με το πρόβλημα του Γιάννη. Παρακαλούμε σημειώστε πόσο πολύ συμφωνείτε ή διαφωνείτε προσωπικά με κάθε δήλωση.	The next few questions contain some statements about John's problem. Please indicate how much you personally agree or disagree with each statement.	The next few questions contain some statements about John's problem. Please note how much you personally agree or disagree with each statement.	Οι επόμενες ερωτήσεις περιέχουν ορισμένες δηλώσεις σχετικά με το πρόβλημα του Γιάννη. Παρακαλούμε σημείωσε πόσο πολύ συμφωνείς ή διαφωνείς με κάθε δήλωση.						Οι επόμενες ερωτήσεις περιέχουν ορισμένες δηλώσεις σχετικά με το πρόβλημα του Γιάννη. Παρακαλούμε σημείωσε πόσο πολύ συμφωνείς ή διαφωνείς με κάθε δήλωση.
															Experiential Equivalence:		Items are seeking to capture and experience of daily life; however, often in a different country or culture, a given task may simply not be experienced (even if it is translatable). The questionnaire item would have to be replaced by a similar item that is in fact experienced in the target culture. An example might be in an item worded: Do you have difficulty eating with a fork? when that was not…
Original Likert Scale		Greek Translation	Greek Translation	Greek Translation (T12)	(BT1) Back-Translation	(BT2) Back-Translation	Expert committee's decision	Comments on decision					FINAL
Strongly disagree		Διαφωνώ έντονα	Διαφωνώ κάθετα	Διαφωνώ έντονα	I strongly disagree	Strongly disagree	Διαφωνώ έντονα	Υπήρχε η σκέψη σε όλο το αρχείο σχετικά με το αν θα αποδοθεί ως "διαφωνώ έντονα" ή "διαφωνώ κάθετα". Επιλέχθηκε το πρώτο, καθώς είναι πιο κοντά στην πραγματική μετάφραση του strongly.					Διαφωνώ έντονα
Disagree		Διαφωνώ	Διαφωνώ	Διαφωνώ	I disagree	Disagree	Διαφωνώ						Διαφωνώ
Neither agree nor disagree		Ούτε συμφωνώ ούτε διαφωνώ	Ούτε συμφωνώ ούτε διαφωνώ	Ούτε συμφωνώ ούτε διαφωνώ	I neither agree nor disagree	Neither agree nor disagree	Ούτε συμφωνώ ούτε διαφωνώ						Ούτε συμφωνώ ούτε διαφωνώ
Agree		Συμφωνώ	Συμφωνώ	Συμφωνώ	I agree	Agree	Συμφωνώ						Συμφωνώ
Strongly agree		Συμφωνώ έντονα	Συμφωνώ απολύτως	Συμφωνώ απολύτως	I strongly agree	Strongly agree	Συμφωνώ απολύτως						Συμφωνώ απολύτως		Conceptual Equivalence:		Often words hold different conceptual meaning between cultures (for instance the meaning of “seeing your family as much as you would like” would differ between cultures with different concepts of what defines “family”—nuclear versus ex- tended family).
Item Number	Original Item	Greek Translation	Greek Translation	Greek Translation (T12)	(BT1) Back-Translation	(BT2) Back-Translation	Expert committee's decision	Comments on decision					FINAL
1	Yiannis could snap out if it if he wanted	Ο Γιάννης θα μπορούσε να το ξεπεράσει αν ήθελε	Ο Γιάννης θα μπορούσε να το ξεπεράσει αν το επιθυμούσε	Ο Γιάννης θα μπορούσε να το ξεπεράσει αν ήθελε	John could get over it if he wanted to	Yianni could get over it if he wanted to	Ο Γιάννης θα μπορούσε να το ξεπεράσει αν ήθελε						Ο Γιάννης θα μπορούσε να το ξεπεράσει αν ήθελε
2	Yiannis’ problems is a sign of personal weakness	Τα προβλήματα του Γιάννη είναι ένδειξη προσωπικής αδυναμίας	Τα προβλήματα του Γιάννη αποτελούν δείγμα προσωπικής αδυναμίας	Τα προβλήματα του Γιάννη είναι ένδειξη προσωπικής αδυναμίας	John's problems are a sign of personal weakness	Yianni's problems are a sign of personal weakness	Τα προβλήματα του Γιάννη είναι ένδειξη προσωπικής αδυναμίας						Τα προβλήματα του Γιάννη είναι ένδειξη προσωπικής αδυναμίας
3	Yiannis’ problem is not a real medical illness	Το πρόβλημα του Γιάννη δεν είναι μια πραγματική ιατρική ασθένεια	Το πρόβλημα του Γιάννη δεν αποτελεί πραγματική ιατρική ασθένεια	Το πρόβλημα του Γιάννη δεν αποτελεί πραγματική ιατρική ασθένεια	John's problem is not a real medical illness	Yianni's problem is not a real medical disease	Το πρόβλημα του Γιάννη δεν αποτελεί πραγματική ιατρική ασθένεια						Το πρόβλημα του Γιάννη δεν αποτελεί πραγματική ιατρική ασθένεια
4	Yiannis is dangerous	Ο Γιάννης είναι επικίνδυνος	Ο Γιάννης είναι επικίνδυνος	Ο Γιάννης είναι επικίνδυνος	John is dangerous	Yianni is dangerous	Ο Γιάννης είναι επικίνδυνος						Ο Γιάννης είναι επικίνδυνος
5	It is best to avoid Yiannis so that you don't develop this problem	Καλό είναι να αποφεύγεις τον Γιάννη για να μην εμφανίσεις αυτό το πρόβλημα	Καλό είναι να αποφεύγει κανείς τον Γιάννη για να μην εμφανίσει το ίδιο πρόβλημα	Καλό είναι να αποφεύγει κανείς τον Γιάννη για να μην εμφανίσει το ίδιο πρόβλημα	It is good to avoid John to avoid having the same problem	It is good to avoid Yianni so as not to show the same problem	Καλύτερα να αποφεύγεις τον Γιάννη για να μην εμφανίσεις το ίδιο πρόβλημα						Καλύτερα να αποφεύγεις τον Γιάννη για να μην εμφανίσεις το ίδιο πρόβλημα
6	Yiannis' problem makes him unpredictable	Το πρόβλημα του Γιάννη τον κάνει απρόβλεπτο	Το πρόβλημα του Γιάννη τον καθιστά απρόβλεπτο	Το πρόβλημα του Γιάννη τον καθιστά απρόβλεπτο	John's problem makes him unpredictable	Yianni's problem makes him unpredictable	Το πρόβλημα του Γιάννη τον κάνει απρόβλεπτο						Το πρόβλημα του Γιάννη τον κάνει απρόβλεπτο
7	I would not tell anyone if I had a problem like Yiannis'	Αν είχα ένα πρόβλημα σαν τον Γιάννη δεν θα το έλεγα σε κανέναν	Δεν θα το έλεγα σε κανέναν αν είχα κάποιο πρόβλημα παρόμοιο με του Γιάννη	Αν είχα κάποιο πρόβλημα παρόμοιο με του Γιάννη δεν θα το έλεγα σε κανέναν	If I had a problem similar to John's, I wouldn't tell anyone	If I had a problem similar to Yianni I would not tell anyone	Αν είχα κάποιο πρόβλημα παρόμοιο με του Γιάννη δεν θα το έλεγα σε κανέναν						Αν είχα κάποιο πρόβλημα παρόμοιο με του Γιάννη δεν θα το έλεγα σε κανέναν
Original statement/instruction		Greek Translation	Greek Translation	Greek Translation (T12)	(BT1) Back-Translation	(BT2) Back-Translation	Expert committee's decision	Comments on decision					FINAL
The following questions ask how you would feel about spending time with Yannis.		Τα παρακάτω ερωτήματα αφορούν στο πώς θα αισθανόσουν σχετικά με το να περνούσες χρόνο με τον Γιάννη.	Οι παρακάτω ερωτήσεις ρωτούν πώς θα νιώθατε σχετικά με το ενδεχόμενο να περάσετε χρόνο με τον Γιάννη.	Οι παρακάτω ερωτήσεις αφορούν στο πώς θα νιώθατε σχετικά με το να περάσετε χρόνο με τον Γιάννη.	The questions below are concerned with how you would feel about spending time with John.	The following questions are about how you would feel about spending time with Yianni	Οι παρακάτω ερωτήσεις αφορούν στο πώς θα ένιωθες αν περνούσες χρόνο με τον Γιάννη.						Οι παρακάτω ερωτήσεις αφορούν στο πώς θα ένιωθες αν περνούσες χρόνο με τον Γιάννη.
Original Likert Scale		Greek Translation	Greek Translation	Greek Translation (T12)	(BT1) Back-Translation	(BT2) Back-Translation	Expert committee's decision	Comments on decision					FINAL
Yes, definitely		Ναι, σίγουρα	Ναι, σίγουρα	Ναι, σίγουρα	Yes, definitely	Yes, definitely	Σίγουρα ναι						Σίγουρα ναι
Yes probably		Ναι, ίσως	Ναι, μάλλον	Ναι, μάλλον	Yes, probably	Yes, probably	Μάλλον ναι						Μάλλον ναι
Problably not		Ίσως όχι	Μάλλον όχι	Μάλλον όχι	Probably not	Probably not	Μάλλον όχι						Μάλλον όχι
Definitely not		Σίγουρα όχι	Σίγουρα όχι	Σίγουρα όχι	Definitely not	Definitely not	Σίγουρα όχι						Σίγουρα όχι
Item Number	Original Item	Greek Translation	Greek Translation	Greek Translation (T12)	(BT1) Back-Translation	(BT2) Back-Translation	Expert committee's decision	Comments on decision					FINAL
8	Would you be happy to go out with Yiannis on the weekend?	Θα χαιρόσουν να έβγαινες έξω με τον Γιάννη το Σαββατοκύριακο;	Θα χαιρόσασταν με το ενδεχόμενο να βγείτε με τον Γιάννη το Σαββατοκύριακο;	Θα χαιρόσασταν με το ενδεχόμενο να βγείτε με τον Γιάννη το Σαββατοκύριακο;	Would you be happy at the prospect of going out with John on the weekend?	Would you be happy to go out with Yianni on the weekend?	Θα χαιρόσουν να βγείς με τον Γιάννη το Σαββατοκύριακο;						Θα χαιρόσουν να βγείς με τον Γιάννη το Σαββατοκύριακο;
9	Would you be happy to work on a project with Yiannis?	Θα χαιρόσουν να δούλευες σε ένα έργο με τον Γιάννη;	Θα χαιρόσασταν με το ενδεχόμενο να δουλέψετε σ' ένα πρότζεκτ με τον Γιάννη;	Θα χαιρόσασταν με το ενδεχόμενο να δουλέψετε σε κάποιο έργο με τον Γιάννη;	Would you be happy at the prospect of working on a project with John?	Would you be happy to work on a project with Yianni?	Θα χαιρόσουν να κάνεις μια εργασία μαζί με τον Γιάννη;						Θα χαιρόσουν να κάνεις μια εργασία μαζί με τον Γιάννη;
10	Would you be happy to invite Yiannis around to your house?	Θα χαιρόσουν να προσκαλούσεις τον Γιάννη στο σπίτι σου;	Θα χαιρόσασταν με το ενδεχόμενο να καλέσετε τον Γιάννη στο σπίτι σας;	Θα χαιρόσασταν με το ενδεχόμενο να καλέσετε τον Γιάννη στο σπίτι σας;	Would you be happy at the prospect of inviting John to your home?	Would you be happy to invite Yianni to your house?	Θα χαιρόσουν να καλέσεις τον Γιάννη στο σπίτι σου;						Θα χαιρόσουν να καλέσεις τον Γιάννη στο σπίτι σου;
11	Would you be happy to develop a close friendship with Yiannis?	Θα χαιρόσουν να αναπτύξεις στενή φιλία με τον Γιάννη;	Θα χαιρόσασταν με το ενδεχόμενο να αναπτύξετε μια στενή φιλία με τον Γιάννη;	Θα χαιρόσασταν με το ενδεχόμενο να αναπτύξετε μια στενή φιλία με τον Γιάννη;	Would you be happy at the prospect of developing a close friendship with John?	Would you be happy to develop a close friendship with Yianni?	Θα χαιρόσουν να γίνεις στενός/η φίλος/η με τον Γιάννη;						Θα χαιρόσουν να γίνεις στενός/η φίλος/η με τον Γιάννη;
Original statement/instruction		Greek Translation	Greek Translation	Greek Translation (T12)	(BT1) Back-Translation	(BT2) Back-Translation	Expert committee's decision	Comments on decision					FINAL
How helpful do you think the following would be for Yiannis’ problem?		Πόσο χρήσιμα πιστεύετε ότι θα ήταν τα παρακάτω για το πρόβλημα του Γιάννη;	Πόσο χρήσιμο πιστεύετε ότι θα ήταν το παρακάτω για το πρόβλημα του Γιάννη;	Πόσο χρήσιμα πιστεύετε ότι θα ήταν τα παρακάτω για το πρόβλημα του Γιάννη;	How useful do you think the following would be for John's problem?	How useful do you think the following would be for Yianni's problem?	Πόσο βοηθητικά θα ήταν τα παρακάτω στο πρόβλημα του Γιάννη;						Πόσο βοηθητικά θα ήταν τα παρακάτω στο πρόβλημα του Γιάννη;
Original Likert Scale		Greek Translation	Greek Translation	Greek Translation (T12)	(BT1) Back-Translation	(BT2) Back-Translation	Expert committee's decision	Comments on decision					FINAL
Likely to be helpful		Πιθανόν να είναι χρήσιμο	Πιθανόν να είναι χρήσιμο	Πιθανόν να είναι χρήσιμο	Possibly useful	Probably useful	Πιθανόν να είναι βοηθητικό						Πιθανόν να είναι βοηθητικό
Harmful		Επιβλαβές	Επιβλαβές	Επιβλαβές	Harmful	Harmful	Βλαβερό						Βλαβερό
Neither helpful, nor harmful		Ούτε χρήσιμο ούτε επιβλαβές	Ούτε βοηθητικό, ούτε επιβλαβές	Ούτε βοηθητικό, ούτε επιβλαβές	Neither helpful nor harmful	Neither helpful, nor harmful	Ούτε βοηθητικό, ούτε βλαβερό						Ούτε βοηθητικό, ούτε βλαβερό
Item Number	Original Item	Greek Translation	Greek Translation	Greek Translation (T12)	(BT1) Back-Translation	(BT2) Back-Translation	Expert committee's decision	Comments on decision					FINAL
12	Seeing a general physician or family doctor	Να δει έναν γενικό ιατρό ή οικογενειακό γιατρό	Επίσκεψη σε παθολόγο ή οικογενειακό γιατρό	Να δει έναν γενικό ιατρό ή οικογενειακό γιατρό	See a general practitioner or family doctor	To see a general practitioner or family practitioner	Να δει έναν παιδίατρο ή οικογενειακό γιατρό						Να δει έναν παιδίατρο ή οικογενειακό γιατρό
13	Talking to a counsellor or teacher	Να μιλήσει σε κάποιον σύμβουλο ή δάσκαλο	Συζήτηση με έναν σύμβουλο ή δάσκαλο	Να μιλήσει σε κάποιον σύμβουλο ή δάσκαλο	Talk to a counselor or teacher	To speak to a counselor or teacher	Να μιλήσει στον ψυχολόγο του σχολείου ή δάσκαλο						Να μιλήσει στον ψυχολόγο του σχολείου ή στον δάσκαλο
14	Talking to a social worker	Να μιλήσει σε έναν κοινωνικό λειτουργό	Συζήτηση με έναν κοινωνικό λειτουργό	Να μιλήσει σε καποιον κοινωνικό λειτουργό	Talk to a social worker	To talk to a social worker	Να μιλήσει σε κάποιον κοινωνικό λειτουργό						Να μιλήσει σε κάποιον κοινωνικό λειτουργό
15	Seeing a Psychiatrist	Να δει έναν ψυχίατρο	Επίσκεψη σε Ψυχίατρο	Να δει έναν ψυχίατρο	See a psychiatrist	To see a psychiatrist	Να δει έναν παιδοψυχίατρο						Να δει έναν παιδοψυχίατρο
16	Seeing a Psychologist	Να δει έναν ψυχολόγο	Επίσκεψη σε Ψυχολόγο	Να δει έναν ψυχολόγο	See a psychologist	To see a psychologist	Να δει έναν ψυχολόγο						Να δει έναν ψυχολόγο
17	Talking to family	Να μιλήσει στην οικογένεια	Συζήτηση με την οικογένεια	Να μιλήσει στην οικογένεια	Talk to family	To speak to family	Να μιλήσει στην οικογένεια						Να μιλήσει στην οικογένεια
18	Talking to friends	Να μιλήσει στους φίλους	Συζήτηση με φίλους	Να μιλήσει στους φίλους	Talk to friends	TO speak to friends	Να μιλήσει στους φίλους						Να μιλήσει στους φίλους
19	Dealing on one’s own	Να το αντιμετωπίσει μόνος του	Αντιμετώπιση μόνος του	Να το αντιμετωπίσει μόνος του	Deal with it himself	To face it alone	Να το αντιμετωπίσει μόνος του						Να το αντιμετωπίσει μόνος του
20	Taking medicine	Να πάρει φάρμακο	Λήψη φαρμάκου	Να πάρει φάρμακο	Take medication	To take medication	Να πάρει φάρμακο						Να πάρει κάποιο φάρμακο
21	Meditating or practicing yoga	Να κάνει διαλογισμό ή γιόγκα	Διαλογισμός ή άσκηση γιόγκα	Να κάνει διαλογισμό ή γιόγκα	Do meditation or yoga	To meditate or do yoga	Να κάνει διαλογισμό ή γιόγκα						Να κάνει διαλογισμό ή γιόγκα
22	Exercising	Να κάνει άσκηση	Άσκηση	Να κάνει άσκηση	Exercise	To exercise	Να κάνει σωματική άσκηση						Να κάνει σωματική άσκηση
Original statement/instruction		Greek Translation	Greek Translation	Greek Translation (T12)	(BT1) Back-Translation	(BT2) Back-Translation	Expert committee's decision	Comments on decision					FINAL
Has anyone in your family or close circle of friends ever had a problem similar to Yiannis’?		Είχε ποτέ κάποιος από την οικογένειά σας ή τον στενό φιλικό σας κύκλο ένα πρόβλημα παρόμοιο με του Γιάννη;	Είχε ποτέ κάποιος από την οικογένειά σας ή τον στενό φιλικό σας κύκλο κάποιο πρόβλημα παρόμοιο μ' αυτό του Γιάννη;	Είχε ποτέ κάποιος από την οικογένειά σας ή τον στενό φιλικό σας κύκλο κάποιο πρόβλημα παρόμοιο μ' αυτό του Γιάννη;	Has anyone in your family or close friends ever had a problem similar to John's?	Has anyone in your family or close circle ever had a problem similar to that of Yianni?	Είχε ποτέ κάποιος από την οικογένειά σου ή τον στενό φιλικό σου κύκλο κάποιο πρόβλημα παρόμοιο μ' αυτό του Γιάννη;						Είχε ποτέ κάποιος από την οικογένειά σου ή τον στενό φιλικό σου κύκλο κάποιο πρόβλημα παρόμοιο μ' αυτό του Γιάννη;
Original Likert Scale		Greek Translation	Greek Translation	Greek Translation (T12)	(BT1) Back-Translation	(BT2) Back-Translation	Expert committee's decision	Comments on decision					FINAL
Yes		Ναι	Ναι	Ναι	Yes	Yes	Ναι						Ναι
No		Όχι	Όχι	Όχι	No	No	Όχι						Όχι
Original statement/instruction		Greek Translation	Greek Translation	Greek Translation (T12)	(BT1) Back-Translation	(BT2) Back-Translation	Expert committee's decision	Comments on decision					FINAL
Have they received any professional help or treatment for these problems?		Έλαβαν οποιαδήποτε επαγγελματική βοήθεια ή θεραπεία για αυτά τα προβλήματα;	Έχει λάβει κάποια επαγγελματική βοήθεια ή θεραπεία γι' αυτά τα προβλήματα;	Έλαβαν οποιαδήποτε επαγγελματική βοήθεια ή θεραπεία για αυτά τα προβλήματα;	Did they receive any professional help or treatment for these problems?	Did they receive any professional help or treatment for these problems?	Έλαβε οποιαδήποτε επαγγελματική βοήθεια ή θεραπεία για αυτά τα προβλήματα;						Έλαβε οποιαδήποτε επαγγελματική βοήθεια ή θεραπεία για αυτά τα προβλήματα;
Original Likert Scale		Greek Translation	Greek Translation	Greek Translation (T12)	(BT1) Back-Translation	(BT2) Back-Translation	Expert committee's decision	Comments on decision					FINAL
Yes		Ναι	Ναι	Ναι	Yes	Yes	Ναι						Ναι
No		Όχι	Όχι	Όχι	No	No	Όχι						Όχι
Original statement/instruction		Greek Translation	Greek Translation	Greek Translation (T12)	(BT1) Back-Translation	(BT2) Back-Translation	Expert committee's decision	Comments on decision					FINAL
Have you ever had a problem similar to Yiannis’?		Είχατε ποτέ κάποιο πρόβλημα παρόμοιο με του Γιάννη;	Είχατε ποτέ πρόβλημα παρόμοιο με του Γιάννη;	Είχατε ποτέ κάποιο πρόβλημα παρόμοιο με του Γιάννη;	Have you ever had a problem similar to John's?	Have you ever had a problem similar to that of John?	Είχες ποτέ κάποιο πρόβλημα παρόμοιο με του Γιάννη;						Είχες ποτέ κάποιο πρόβλημα παρόμοιο με του Γιάννη;
Original Likert Scale		Greek Translation	Greek Translation	Greek Translation (T12)	(BT1) Back-Translation	(BT2) Back-Translation	Expert committee's decision	Comments on decision					FINAL
Yes		Ναι	Ναι	Ναι	Yes	Yes	Ναι						Ναι
No		Όχι	Όχι	Όχι	No	No	Όχι						Όχι
Original statement/instruction		Greek Translation	Greek Translation	Greek Translation (T12)	(BT1) Back-Translation	(BT2) Back-Translation	Expert committee's decision	Comments on decision					FINAL
Have you received any professional help or treatment for these problems?		Λάβατε κάποια επαγγελματική βοήθεια ή θεραπεία για αυτά τα προβλήματα;	Έχετε λάβει κάποια επαγγελματική βοήθεια ή θεραπεία γι' αυτά τα προβλήματα;	Λάβατε κάποια επαγγελματική βοήθεια ή θεραπεία για αυτά τα προβλήματα;	Have you received any professional help or treatment for these problems?	Did you receive any professional help or treatment for these problems?	Πήρες κάποια επαγγελματική βοήθεια ή θεραπεία για αυτό το πρόβλημα;						Πήρες κάποια επαγγελματική βοήθεια ή θεραπεία για αυτό το πρόβλημα;
Original Likert Scale		Greek Translation	Greek Translation	Greek Translation (T12)	(BT1) Back-Translation	(BT2) Back-Translation	Expert committee's decision	Comments on decision					FINAL
Yes		Ναι	Ναι	Ναι	Yes	Yes	Ναι						Ναι
No		Όχι	Όχι	Όχι	No	No	Όχι						Όχι
Vignette 2		Greek Translation Χρονογράφημα 2	Greek Translation	Greek Translation (T12) Χρονογράφημα 2	(BT1) Back-Translation Vignette 2	(BT2) Back-Translation	Expert committee's decision	Comments on decision					FINAL
Eleni is a 10-year old living at home with her parents. Since starting her new school last year, she has become even more shy than usual and has made only one friend. She would really like to make more friends but is scared that she will do or say something embarrassing when she is around others. Although Eleni’s work is OK, she rarely says a word in class and becomes incredibly nervous, trembles…		Η Ελένη είναι ένα 10χρονο παιδί που μένει με τους γονείς της. Από τότε που ξεκίνησε το νέο της σχολείο πέρυσι, έχει γίνει ακόμα πιο ντροπαλή από ότι συνήθως και έχει κάνει μόνο μια φίλη. Θα ήθελε πολύ να κάνει περισσότερους φίλους, αλλά φοβάται ότι θα πράξει ή θα πει κάτι ντροπιαστικό όταν είναι κοντά σε άλλους. Αν και η σχολική δουλειά της Ελένης είναι εντάξει, αυτή σπάνια λέει κουβέντα στην τάξ…	Η Ελένη είναι μια 10χρονη που μένει στο σπίτι με τους γονείς της. Από τότε που ξεκίνησε στο νέο της σχολείο πέρυσι, έχει γίνει ακόμα πιο ντροπαλή από το συνηθισμένο και έχει κάνει μόνο έναν φίλο. Θα ήθελε πολύ να κάνει περισσότερους φίλους, αλλά φοβάται ότι θα κάνει ή θα πει κάτι ντροπιαστικό όταν είναι κοντά σε άλλους. Αν και οι επιδόσεις της Ελένης είναι σχετικά καλές, σπάνια ακούγεται στην τάξ…	Η Ελένη είναι μία 10χρονη που μένει στο σπίτι με τους γονείς της. Από τότε που ξεκίνησε στο νέο της σχολείο πέρυσι, έχει γίνει ακόμα πιο ντροπαλή από το συνηθισμένο και έχει κάνει μόνο μία φίλη. Θα ήθελε πολύ να κάνει περισσότερους φίλους, αλλά φοβάται ότι θα κάνει ή θα πει κάτι ντροπιαστικό όταν είναι κοντά σε άλλους. Αν και η σχολική δουλειά της Ελένης είναι εντάξει, αυτή σπάνια λέει κουβέντα σ…	Helen is a 10-year-old girl who lives at home with her parents. Since starting at her new school last year, she has become even more shy than usual and has only made one friend. She would love to make more friends, but is afraid she will do or say something embarrassing when she is around others. Although Helen's school work is okay, she rarely says a word in class and gets incredibly nervous, sh…	Eleni is a 10-year-old who lives at home with her parents. Ever since she started her new school last year, she has become even more shy than usual and has only had one girlfriend. She would love to make more friends, but is afraid that she will do or say something embarrassing when she is close to others. Although Eleni's school work is okay, she rarely talks in class and becomes incredibly nerv…	Η Ελένη είναι μία 10χρονη που μένει στο σπίτι με τους γονείς της. Από τότε που ξεκίνησε στο νέο της σχολείο πέρυσι, έχει γίνει ακόμα πιο ντροπαλή από το συνηθισμένο και έχει κάνει μόνο μία φίλη. Θα ήθελε πολύ να έχει περισσότερους φίλους, αλλά όταν είναι μαζί με άλλους, φοβάται ότι θα κάνει ή θα πει κάτι που θα την ντροπιάσει. Αν και τα καταφέρνει καλά με τα μαθήματα της, σπάνια λέει κουβέντα στη…						Η Ελένη είναι μία 10χρονη που μένει στο σπίτι με τους γονείς της. Από τότε που ξεκίνησε στο νέο της σχολείο πέρυσι, έχει γίνει ακόμα πιο ντροπαλή από το συνηθισμένο και έχει κάνει μόνο μία φίλη. Θα ήθελε πολύ να έχει περισσότερους φίλους, αλλά όταν είναι μαζί με άλλους, φοβάται ότι θα κάνει ή θα πει κάτι που θα την ντροπιάσει. Αν και τα καταφέρνει καλά με τα μαθήματα της, σπάνια λέει κουβέντα στη…
Original statement/instruction		Greek Translation	Greek Translation	Greek Translation (T12)	(BT1) Back-Translation	(BT2) Back-Translation	Expert committee's decision	Comments on decision					FINAL
The next few questions contain statements about Eleni’s problem. Please indicate how strongly you personally agree or disagree with each statement.		Οι επόμενες λίγες ερωτήσεις περιέχουν δηλώσεις σχετικά με το πρόβλημα της Ελένης. Παρακαλούμε αναφέρετε πόσο έντονα συμφωνείτε ή διαφωνείτε προσωπικά με κάθε δήλωση.	Οι επόμενες ερωτήσεις περιέχουν δηλώσεις για το πρόβλημα της Ελένης. Παρακαλούμε αναφέρετε σε τι βαθμό συμφωνείτε ή διαφωνείτε προσωπικά με κάθε δήλωση.	Οι επόμενες λίγες ερωτήσεις περιέχουν ορισμένες δηλώσεις σχετικά με το πρόβλημα της Ελένης. Παρακαλούμε σημειώστε πόσο πολύ συμφωνείτε ή διαφωνείτε προσωπικά με κάθε δήλωση.	The next few questions contain some statements about Helen's problem. Please indicate how much you personally agree or disagree with each statement.	The next few questions contain some statements about Eleni's problem. Please note how much you personally agree or disagree with each statement.	Οι επόμενες ερωτήσεις περιέχουν ορισμένες δηλώσεις σχετικά με το πρόβλημα της Ελένης. Παρακαλούμε σημείωσε πόσο πολύ συμφωνείς ή διαφωνείς με κάθε δήλωση.						Οι επόμενες ερωτήσεις περιέχουν ορισμένες δηλώσεις σχετικά με το πρόβλημα της Ελένης. Παρακαλούμε σημείωσε πόσο πολύ συμφωνείς ή διαφωνείς με κάθε δήλωση.
Original Likert Scale		Greek Translation	Greek Translation	Greek Translation (T12)	(BT1) Back-Translation	(BT2) Back-Translation	Expert committee's decision	Comments on decision					FINAL
Strongly disagree		Διαφωνώ έντονα	Διαφωνώ κάθετα	Διαφωνώ έντονα	I strongly disagree	Strongly disagree	Διαφωνώ έντονα						Διαφωνώ έντονα
Disagree		Διαφωνώ	Διαφωνώ	Διαφωνώ	I disagree	Disagree	Διαφωνώ						Διαφωνώ
Neither agree nor disagree		Ούτε συμφωνώ ούτε διαφωνώ	Ούτε συμφωνώ ούτε διαφωνώ	Ούτε συμφωνώ ούτε διαφωνώ	I neither agree nor disagree	Neither agree nor disagress	Ούτε συμφωνώ ούτε διαφωνώ						Ούτε συμφωνώ ούτε διαφωνώ
Agree		Συμφωνώ	Συμφωνώ	Συμφωνώ	I agree	Agree	Συμφωνώ						Συμφωνώ
Strongly agree		Συμφωνώ έντονα	Συμφωνώ απολύτως	Συμφωνώ απολύτως	I strongly agree	Strongly Agree	Συμφωνώ απολύτως						Συμφωνώ απολύτως
Item Number	Original Item	Greek Translation	Greek Translation	Greek Translation (T12)	(BT1) Back-Translation	(BT2) Back-Translation	Expert committee's decision	Comments on decision					FINAL
1	Eleni could snap out if it if he wanted	Η Ελένη θα μπορούσε να το ξεπεράσει αν ήθελε	Η Ελένη θα μπορούσε να το ξεπεράσει αν το επιθυμούσε	Η Ελένη θα μπορούσε να το ξεπεράσει αν ήθελε	Helen could get over it if she wanted to	Eleni could overcome it if she wanted to	Η Ελένη θα μπορούσε να το ξεπεράσει αν ήθελε						Η Ελένη θα μπορούσε να το ξεπεράσει αν ήθελε
2	Eleni’s problems is a sign of personal weakness	Τα προβλήματα της Ελένης είναι ένδειξη προσωπικής αδυναμίας	Τα προβλήματα της Ελένης είναι δείγμα προσωπικής αδυναμίας	Τα προβλήματα της Ελένης είναι ένδειξη προσωπικής αδυναμίας	Helen's problems are a sign of personal weakness	Eleni's problems are a sign of personal weakness	Τα προβλήματα της Ελένης είναι ένδειξη προσωπικής αδυναμίας						Τα προβλήματα της Ελένης είναι ένδειξη προσωπικής αδυναμίας
3	Eleni’s problem is not a real medical illness	Το πρόβλημα της Ελένης δεν είναι μια πραγματική ιατρική ασθένεια	Το πρόβλημα της Ελένης δεν είναι πραγματική ιατρική ασθένεια	Το πρόβλημα της Ελένης δεν αποτελεί πραγματική ιατρική ασθένεια	Helen's problem is not a real medical illness	Eleni's problem is not a real medical disease	Το πρόβλημα της Ελένης δεν αποτελεί πραγματική ιατρική ασθένεια						Το πρόβλημα της Ελένης δεν αποτελεί πραγματική ιατρική ασθένεια
4	Eleni is dangerous	Η Ελένη είναι επικίνδυνη	Η Ελένη είναι επικίνδυνη	Η Ελένη είναι επικίνδυνη	Helen is dangerous	Eleni is dangerous	Η Ελένη είναι επικίνδυνη						Η Ελένη είναι επικίνδυνη
5	It is best to avoid Eleni’s so that you don't develop this problem	Καλό είναι να αποφεύγεις την Ελένη για να μην εμφανίσεις αυτό το πρόβλημα	Καλό είναι να αποφύγει κανείς την Ελένη για να μην εμφανίσει το ίδιο πρόβλημα	Καλό είναι να αποφεύγει κανείς την Ελένη για να μην εμφανίσει το ίδιο πρόβλημα	It is good to avoid Helen to avoid having the same problem	It's good to avoid Eleni so that the same problem does not occur	Καλύτερα να αποφεύγεις την Ελένη για να μην εμφανίσεις το ίδιο πρόβλημα						Καλύτερα να αποφεύγεις την Ελένη για να μην εμφανίσεις το ίδιο πρόβλημα
6	Eleni’s problem makes her unpredictable	Το πρόβλημα της Ελένης την κάνει απρόβλεπτη	Το πρόβλημα της Ελένης την καθιστά απρόβλεπτη	Το πρόβλημα της Ελένης την καθιστά απρόβλεπτη	Helen's problem makes her unpredictable	Eleni's problem makes her unpredictable	Το πρόβλημα της Ελένης την κάνει απρόβλεπτη						Το πρόβλημα της Ελένης την κάνει απρόβλεπτη
7	I would not tell anyone if I had a problem like Eleni’s	Αν είχα ένα πρόβλημα σαν την Ελένη δεν θα το έλεγα σε κανέναν	Δεν θα το έλεγα σε κανέναν αν είχα κάποιο πρόβλημα παρόμοιο με της Ελένης	Αν είχα κάποιο πρόβλημα παρόμοιο με της Ελένης δεν θα το έλεγα σε κανέναν	If I had a problem similar to Helen's, I wouldn't tell anyone	If I had a problem similar to Eleni's I would not tell anyone	Αν είχα κάποιο πρόβλημα παρόμοιο με της Ελένης δεν θα το έλεγα σε κανέναν						Αν είχα κάποιο πρόβλημα παρόμοιο με της Ελένης δεν θα το έλεγα σε κανέναν
Original statement/instruction		Greek Translation	Greek Translation	Greek Translation (T12)	(BT1) Back-Translation	(BT2) Back-Translation	Expert committee's decision	Comments on decision					FINAL
The following questions ask how you would feel about spending time with Eleni.		Τα παρακάτω ερωτήματα αφορούν στο πώς θα αισθανόσουν σχετικά με το να περνούσες χρόνο με τον Γιάννη.	Οι παρακάτω ερωτήσεις σας ερωτούν πώς θα νιώθατε αν περνούσατε χρόνο με την Ελένη.	Οι παρακάτω ερωτήσεις αφορούν στο πώς θα νιώθατε σχετικά με το να περάσετε χρόνο με την Ελένη.	The questions below are concerned with how you would feel about spending time with Helen.	The following questions are about how you would feel about spending time with Eleni.	Οι παρακάτω ερωτήσεις αφορούν στο πώς θα νιώθατε σχετικά με το να περάσετε χρόνο με την Ελένη.						Οι παρακάτω ερωτήσεις αφορούν στο πώς θα νιώθατε σχετικά με το να περάσετε χρόνο με την Ελένη.
Original Likert Scale		Greek Translation	Greek Translation	Greek Translation (T12)	(BT1) Back-Translation	(BT2) Back-Translation	Expert committee's decision	Comments on decision					FINAL
Yes, definitely		Ναι, σίγουρα	Ναι, σίγουρα	Ναι, σίγουρα	Yes, definitely	Yes, definitely	Σίγουρα ναι						Σίγουρα ναι
Yes probably		Ναι, ίσως	Ναι, μάλλον	Ναι, μάλλον	Yes, probably	Yes, probably	Μάλλον ναι						Μάλλον ναι
Problably not		Ίσως όχι	Μάλλον όχι	Μάλλον όχι	Probably not	Probably not	Μάλλον όχι						Μάλλον όχι
Definitely not		Σίγουρα όχι	Σίγουρα όχι	Σίγουρα όχι	Definitely not	Definitely not	Σίγουρα όχι						Σίγουρα όχι
Item Number	Original Item	Greek Translation	Greek Translation	Greek Translation (T12)	(BT1) Back-Translation	(BT2) Back-Translation	Expert committee's decision	Comments on decision					FINAL
8	Would you be happy to go out with Eleni on the weekend?	Θα χαιρόσουν να έβγαινες έξω με την Ελένη το Σαββατοκύριακο;	Θα χαιρόσασταν με το ενδεχόμενο να βγείτε με την Ελένη το Σαββατοκύριακο;	Θα χαιρόσασταν με το ενδεχόμενο να βγείτε με την Ελένη το Σαββατοκύριακο;	Would you be happy at the prospect of going out with Helen on the weekend?	Would you be happy to go out with Eleni on the weekend?	Θα χαιρόσουν να βγείς με την Ελένη το Σαββατοκύριακο;						Θα χαιρόσουν να βγείς με την Ελένη το Σαββατοκύριακο;
9	Would you be happy to work on a project with Eleni?	Θα χαιρόσουν να δούλευες σε ένα έργο με την Ελένη;	Θα χαιρόσασταν με το ενδεχόμενο να δουλέψετε σ' ένα πρότζεκτ με την Ελένη;	Θα χαιρόσασταν με το ενδεχόμενο να δουλέψετε σ' ένα έργο με την Ελένη;	Would you be happy at the prospect of working on a project with Helen?	Would you be happy to work on a project with Eleni?	Θα χαιρόσουν να κάνεις μια εργασία μαζί με την Ελένη						Θα χαιρόσουν να κάνεις μια εργασία μαζί με την Ελένη
10	Would you be happy to invite Eleni around to your house?	Θα χαιρόσουν να προσκαλούσεις την Ελένη στο σπίτι σου;	Θα χαιρόσασταν με το ενδεχόμενο να καλέσετε την Ελένη στο σπίτι σας;	Θα χαιρόσασταν με το ενδεχόμενο να καλέσετε την Ελένη στο σπίτι σας;	Would you be happy at the prospect of inviting Helen to your home?	Would you be happy to invite Eleni to your home?	Θα χαιρόσουν να καλέσεις την Ελένη στο σπίτι σου;						Θα χαιρόσουν να καλέσεις την Ελένη στο σπίτι σου;
11	Would you be happy to develop a close friendship with Eleni?	Θα χαιρόσουν να αναπτύξεις στενή φιλία με την Ελένη;	Θα χαιρόσασταν με το ενδεχόμενο να αναπτύξετε μια στενή φιλία με την Ελένη;	Θα χαιρόσασταν με το ενδεχόμενο να αναπτύξετε μια στενή φιλία με την Ελένη;	Would you be happy at the prospect of developing a close friendship with Helen?	Would you be happy to develop a close friendship with Eleni?	Θα χαιρόσουν να γίνεις στενός/η φίλος/η με την Ελένη;						Θα χαιρόσουν να γίνεις στενός/η φίλος/η με την Ελένη;
Original statement/instruction		Greek Translation	Greek Translation	Greek Translation (T12)	(BT1) Back-Translation	(BT2) Back-Translation	Expert committee's decision	Comments on decision					FINAL
How helpful do you think the following would be for Eleni’s problem?		Πόσο χρήσιμα πιστεύετε ότι θα ήταν τα παρακάτω για το πρόβλημα της Ελένης;	Πόσο χρήσιμο πιστεύετε ότι θα ήταν το παρακάτω για το πρόβλημα της Ελένης;	Πόσο χρήσιμα πιστεύετε ότι θα ήταν τα παρακάτω για το πρόβλημα της Ελένης;	How useful do you think the following would be for Helen's problem?	How useful do you think the following would be for Eleni's problem?	Πόσο βοηθητικά θα ήταν τα παρακάτω στο πρόβλημα της Ελένης;						Πόσο βοηθητικά θα ήταν τα παρακάτω στο πρόβλημα της Ελένης;
Original Likert Scale		Greek Translation	Greek Translation	Greek Translation (T12)	(BT1) Back-Translation	(BT2) Back-Translation	Expert committee's decision	Comments on decision					FINAL
Likely to be helpful		Πιθανόν να είναι χρήσιμο	Πιθανόν να είναι χρήσιμο	Πιθανόν να είναι χρήσιμο	Possibly useful	Probably useful	Πιθανόν να είναι βοηθητικό						Πιθανόν να είναι βοηθητικό
Harmful		Επιβλαβές	Επιβλαβές	Επιβλαβές	Harmful	Harmful	Βλαβερό						Βλαβερό
Neither helpful, nor harmful		Ούτε χρήσιμο ούτε επιβλαβές	Ούτε βοηθητικό, ούτε επιβλαβές	Ούτε βοηθητικό, ούτε επιβλαβές	Neither helpful nor harmful	Neither helpful, nor harmful	Ούτε βοηθητικό, ούτε βλαβερό						Ούτε βοηθητικό, ούτε βλαβερό
Item Number	Original Item	Greek Translation	Greek Translation	Greek Translation (T12)	(BT1) Back-Translation	(BT2) Back-Translation	Expert committee's decision	Comments on decision					FINAL
12	Seeing a general physician or family doctor	Να δει έναν γενικό ιατρό ή οικογενειακό γιατρό	Επίσκεψη σε παθολόγο ή οικογενειακό γιατρό	Να δει έναν γενικό ιατρό ή οικογενειακό ιατρό	See a general practitioner or family doctor	To see a general practitioner or family practitioner	Να δει έναν παιδίατρο ή οικογενειακό γιατρό						Να δει έναν παιδίατρο ή οικογενειακό γιατρό
13	Talking to a counsellor or teacher	Να μιλήσει σε κάποιον σύμβουλο ή δάσκαλο	Συζήτηση με έναν σύμβουλο ή δάσκαλο	Να μιλήσει σε κάποιον σύμβουλο ή δάσκαλο	Talk to a counselor or teacher	To speak to a counselor or teacher	Να μιλήσει στον ψυχολόγο του σχολείου ή δάσκαλο						Να μιλήσει στον ψυχολόγο του σχολείου ή στον δάσκαλο
14	Talking to a social worker	Να μιλήσει σε έναν κοινωνικό λειτουργό	Συζήτηση με έναν κοινωνικό λειτουργό	Να μιλήσει σε κάποιον κοινωνικό λειτουργό	Talk to a social worker	To talk to a social worker	Να μιλήσει σε κάποιον κοινωνικό λειτουργό						Να μιλήσει σε κάποιον κοινωνικό λειτουργό
15	Seeing a Psychiatrist	Να δει έναν ψυχίατρο	Επίσκεψη σε Ψυχίατρο	Να δει έναν ψυχίατρο	See a psychiatrist	To see a psychiatrist	Να δει έναν παιδοψυχίατρο						Να δει έναν παιδοψυχίατρο
16	Seeing a Psychologist	Να δει έναν ψυχολόγο	Επίσκεψη σε Ψυχολόγο	Να δει έναν ψυχολόγο	See a psychologist	To see a psychologist	Να δει έναν ψυχολόγο						Να δει έναν ψυχολόγο
17	Talking to family	Να μιλήσει στην οικογένεια	Συζήτηση με την οικογένεια	Να μιλήσει στην οικογένεια	Talk to family	To speak to family	Να μιλήσει στην οικογένεια						Να μιλήσει στην οικογένεια
18	Talking to friends	Να μιλήσει στους φίλους	Συζήτηση με φίλους	Να μιλήσει στους φίλους	Talk to friends	TO speak to friends	Να μιλήσει στους φίλους						Να μιλήσει στους φίλους
19	Dealing on one’s own	Να το αντιμετωπίσει μόνη της	Αντιμετώπιση μόνη της	Να το αντιμετωπίσει μόνη της	Deal with it herself	To face it alone	Να το αντιμετωπίσει μόνη της						Να το αντιμετωπίσει μόνη της
20	Taking medicine	Να πάρει φάρμακο	Λήψη φαρμάκου	Να πάρει φάρμακο	Take medication	To take medication	Να πάρει φάρμακο						Να πάρει κάποιο φάρμακο
21	Meditating or practicing yoga	Να κάνει διαλογισμό ή γιόγκα	Διαλογισμός ή άσκηση γιόγκα	Να κάνει διαλογισμό ή γιόγκα	Do meditation or yoga	To meditate or do yoga	Να κάνει διαλογισμό ή γιόγκα						Να κάνει διαλογισμό ή γιόγκα
22	Exercising	Να κάνει άσκηση	Άσκηση	Να κάνει άσκηση	Exercise	To exercise	Να κάνει σωματική άσκηση						Να κάνει σωματική άσκηση
Original statement/instruction		Greek Translation	Greek Translation	Greek Translation (T12)	(BT1) Back-Translation	(BT2) Back-Translation	Expert committee's decision	Comments on decision					FINAL
Has anyone in your family or close circle of friends ever had a problem similar to Eleni’s?		Είχε ποτέ κάποιος από την οικογένειά σας ή τον στενό φιλικό σας κύκλο ένα πρόβλημα παρόμοιο με της Ελένης;	Είχε ποτέ κάποιος από την οικογένειά σας ή τον στενό φιλικό σας κύκλο κάποιο πρόβλημα παρόμοιο μ' αυτό της Ελένης;	Είχε ποτέ κάποιος από την οικογένειά σας ή τον στενό φιλικό σας κύκλο κάποιο πρόβλημα παρόμοιο μ' αυτό της Ελένης;	Has anyone in your family or close friends ever had a problem similar to Helen's?	Has anyone in your family or close circle ever had a problem similar to that of Eleni's?	Είχε ποτέ κάποιος από την οικογένειά σου ή τον στενό φιλικό σου κύκλο κάποιο πρόβλημα παρόμοιο μ' αυτό της Ελένης;						Είχε ποτέ κάποιος από την οικογένειά σου ή τον στενό φιλικό σου κύκλο κάποιο πρόβλημα παρόμοιο μ' αυτό της Ελένης;
Original Likert Scale		Greek Translation	Greek Translation	Greek Translation (T12)	(BT1) Back-Translation	(BT2) Back-Translation	Expert committee's decision	Comments on decision					FINAL
Yes		Ναι	Ναι	Ναι	Yes	Yes	Ναι						Ναι
No		Όχι	Όχι	Όχι	No	No	Όχι						Όχι
Original statement/instruction		Greek Translation	Greek Translation	Greek Translation (T12)	(BT1) Back-Translation	(BT2) Back-Translation	Expert committee's decision	Comments on decision					FINAL
Have they received any professional help or treatment for these problems?		Έλαβαν οποιαδήποτε επαγγελματική βοήθεια ή θεραπεία για αυτά τα προβλήματα;	Έχει λάβει κάποια επαγγελματική βοήθεια ή θεραπεία γι' αυτά τα προβλήματα;	Έλαβαν οποιαδήποτε επαγγελματική βοήθεια ή θεραπεία για αυτά τα προβλήματα;	Did they receive any professional help or treatment for these problems?	Did they receive any professional help or treatment for these problems?	Έλαβε οποιαδήποτε επαγγελματική βοήθεια ή θεραπεία για αυτά τα προβλήματα απ’όσο ξέρεις;						Έλαβε οποιαδήποτε επαγγελματική βοήθεια ή θεραπεία για αυτά τα προβλήματα απ’όσο ξέρεις;
Original Likert Scale		Greek Translation	Greek Translation	Greek Translation (T12)	(BT1) Back-Translation	(BT2) Back-Translation	Expert committee's decision	Comments on decision					FINAL
Yes		Ναι	Ναι	Ναι	Yes	Yes	Ναι						Ναι
No		Όχι	Όχι	Όχι	No	No	Όχι						Όχι
Original statement/instruction		Greek Translation	Greek Translation	Greek Translation (T12)	(BT1) Back-Translation	(BT2) Back-Translation	Expert committee's decision	Comments on decision					FINAL
Have you ever had a problem similar to Eleni’s?		Είχατε ποτέ κάποιο πρόβλημα παρόμοιο με της Ελένης;	Είχατε ποτέ πρόβλημα παρόμοιο μ' αυτό της Ελένης;	Είχατε ποτέ κάποιο πρόβλημα παρόμοιο μ' αυτό της Ελένης;	Have you ever had a problem similar to Helen's?	Have you ever had a problem similar to that of Eleni's?	Είχες ποτέ κάποιο πρόβλημα παρόμοιο με την Ελένη;						Είχες ποτέ κάποιο πρόβλημα παρόμοιο με την Ελένη;
Original Likert Scale		Greek Translation	Greek Translation	Greek Translation (T12)	(BT1) Back-Translation	(BT2) Back-Translation	Expert committee's decision	Comments on decision					FINAL
Yes		Ναι	Ναι	Ναι	Yes	Yes	Ναι						Ναι
No		Όχι	Όχι	Όχι	No	No	Όχι						Όχι
Original statement/instruction		Greek Translation	Greek Translation	Greek Translation (T12)	(BT1) Back-Translation	(BT2) Back-Translation	Expert committee's decision	Comments on decision					FINAL
Have you received any professional help or treatment for these problems?		Λάβατε κάποια επαγγελματική βοήθεια ή θεραπεία για αυτά τα προβλήματα;	Έχετε λάβει κάποια επαγγελματική βοήθεια ή θεραπεία γι' αυτά τα προβλήματα;	Λάβατε κάποια επαγγελματική βοήθεια ή θεραπεία για αυτά τα προβλήματα;	Have you received any professional help or treatment for these problems?	Did you receive any professional help or treatment for these problems?	Πήρες κάποια επαγγελματική βοήθεια ή θεραπεία για αυτό το πρόβλημα;						Πήρες κάποια επαγγελματική βοήθεια ή θεραπεία για αυτό το πρόβλημα;
Original Likert Scale		Greek Translation	Greek Translation	Greek Translation (T12)	(BT1) Back-Translation	(BT2) Back-Translation	Expert committee's decision	Comments on decision					FINAL
Yes		Ναι	Ναι	Ναι	Yes	Yes	Ναι						Ναι
No		Όχι	Όχι	Όχι	No	No	Όχι						Όχι

## Sheet: RIBS
Respondents: caregivers, professionals and teachers
Instrument: The Reported and Intended Behavior Scale (RIBS)
Instrument's name in Greek: Κλίμακα Αναφερόμενης και Προτιθέμενης Συμπεριφορας
Instrument's name Back-translations in English: Reported and Intended Behavior Scale/ Scale of Reported and Aspired Behavior
Translators: T1 Βασιλική Ειρήνη Καραγιωργα, T2 DeskNet, BT1 Simeon Pantelidis, BT2 Thekla Manoloudis
Committee's members: Αναστασία Κουμούλα, Έφη Καψιμάλλη, Γιούλη Μπαλίκου,Vasiliki Karagiorga
Audience Comprehension testing in Greek: 6 adult participants across Greece, most items scored 5 (scale 1-5)
	Original published instrument	Original statement/instruction adapted for CAMHI survey_ (*in blue: implemented adaptations of original EN tool)	T1 Valia Greek Translation	T2 Desknet Greek Translation	T12 combined Greek Translation	Back-Translation 1 to English (Simeon) BT1	Back-Translation 2 to English (Thekla) BT2	Expert committee's decision- revised Greek translation	Comments on decision	Post audience comprehension testing modifications- FINAL		Please, consider the following when thinking about the pre-final version and write down your comments on the indicated cell ("Comments on decision making")
	The following questions ask about your experiences and views in relation to people who have mental health problems (for example, people seen by healthcare staff). For each of questions 1–4, please respond by ticking one box only.	Please, indicate the best answer for the following questions:	Παρακαλώ, σημείωσε την καλύτερη απάντηση στις ακόλουθες ερωτήσεις:	Παρακαλούμε, αναφέρετε τη βέλτιστη απάντηση στις ακόλουθες ερωτήσεις:	Παρακαλούμε, σημειώστε την καλύτερη απάντηση στις ακόλουθες ερωτήσεις:	Please mark the best answer to the following questions:	Please note the best answer to the following questions:	Παρακαλούμε, σημειώστε την καλύτερη απάντηση στις ακόλουθες ερωτήσεις:		NO CHANGES needed
												Semantic equivalence:		Do the words mean the same thing? Are their multiple meanings to a given item? Are there grammatical difficulties in the translation?
	Original Likert Scale	Original Likert Scale	Greek Translation	Greek Translation	Greek Translation (T12)	Back-Translation	Back-Translation	Expert committee's decision	Comments on decision
	Yes	Yes	Ναι	Ναι	Ναι	Yes	Yes	Ναι
	No	No	Όχι	Όχι	Όχι	No	No	Όχι
	Don't know	Don't know	Δεν γνωρίζω	Δεν γνωρίζω	Δεν γνωρίζω	I don't know	I don't know	Δεν γνωρίζω
Item Number	Original Item	Original Item	Greek Translation	Greek Translation	Greek Translation (T12)	Back-Translation	Back-Translation	Expert committee's decision	Comments on decision			Idiomatic Equivalence:		Colloquialisms, or idioms, are difficult to translate. The committee may have to formulate an equivalent expression in the target version.
1	Are you currently living with, or have you ever lived with, someone with a mental health problem?	Are you currently living with, or have you ever lived with, someone with a mental health problem?	Ζεις αυτή τη στιγμή, ή έχεις ζήσει ποτέ, με κάποιον με πρόβλημα ψυχικής υγείας;	Αυτή τη στιγμή ζείτε ή έχετε ζήσει ποτέ με κάποιον με πρόβλημα ψυχικής υγείας;	Ζείτε αυτή τη στιγμή ή έχετε ζήσει ποτέ με κάποιον/α με πρόβλημα ψυχικής υγείας;	Are you currently living or have you ever lived with someone with a mental health problem?	Do you live currently or have you ever lived with someone with a mental health problem?	Ζείτε αυτή τη στιγμή ή έχετε ζήσει ποτέ με κάποιον/α με πρόβλημα ψυχικής υγείας;
2	Are you currently working with, or have you ever worked with, someone with a mental health problem?	Are you currently working with, or have you ever worked with, someone with a mental health problem?	Δουλεύεις αυτή τη στιγμή, ή έχεις δουλέψει ποτέ, με κάποιον με πρόβλημα ψυχικής υγείας;	Αυτή τη στιγμή συνεργάζεστε ή έχετε συνεργαστεί ποτέ με κάποιον με πρόβλημα ψυχικής υγείας;	Συνεργάζεστε αυτή τη στιγμή ή έχετε δουλέψει ποτέ με κάποιον/α με πρόβλημα ψυχικής υγείας;	Do you currently work or have you ever worked with someone with a mental health problem?	Are you currently working or have you ever worked with someone with a mental health problem?	Συνεργάζεστε αυτή τη στιγμή ή έχετε συνεργαστεί ποτέ με κάποιον/α με πρόβλημα ψυχικής υγείας;
3	Do you currently have, or have you ever had, a neighbor with a mental health problem?	Do you currently have, or have you ever had, a neighbor with a mental health problem?	Έχεις αυτή τη στιγμή, ή είχες ποτέ, κάποιον γείτονα με πρόβλημα ψυχικής υγείας;	Αυτήν τη στιγμή έχετε ή είχατε ποτέ γείτονα με πρόβλημα ψυχικής υγείας;	Έχετε αυτήν τη στιγμή ή είχατε ποτέ γείτονα με πρόβλημα ψυχικής υγείας;	Do you currently have or have you ever had a neighbor with a mental health problem?	Do you currently have or have you had a neighbor with a mental health problem?	Έχετε αυτήν τη στιγμή ή είχατε ποτέ κάποιον/α γείτονα/ισσα με πρόβλημα ψυχικής υγείας;
4	Do you currently have, or have you ever had, a close friend with a mental health problem?	Do you currently have, or have you ever had, a close friend with a mental health problem?	Έχεις αυτή τη στιγμή, ή είχες ποτέ, κάποιον στενό φίλο/η με πρόβλημα ψυχικής υγείας;	Έχετε, ή είχατε ποτέ, στενό φίλο με πρόβλημα ψυχικής υγείας;	Έχετε αυτήν τη στιγμή, ή είχατε ποτέ, κάποιο στενό φίλο/η με πρόβλημα ψυχικής υγείας;	Do you currently have or have you ever had a close friend with a mental health problem?	Do you currently have, or have ever had, a close friend with a mental health problem?	Έχετε αυτήν τη στιγμή ή είχατε ποτέ, κάποιον/α στενό φίλο/η με πρόβλημα ψυχικής υγείας;
	Original statement/instruction	Original statement/instruction	Greek Translation	Greek Translation	Greek Translation (T12)	Back-Translation	Back-Translation	Expert committee's decision	Comments on decision
	For each of the questions 5–8, please respond by ticking one box only.	Please, indicate how much you agree or disagree with the following statements:	Παρακαλώ, σημείωσε την καλύτερη απάντηση στις ακόλουθες ερωτήσεις:	Παρακαλούμε, αναφέρετε τη βέλτιστη απάντηση στις ακόλουθες ερωτήσεις:	Παρακαλούμε, σημειώστε την καλύτερη απάντηση στις ακόλουθες ερωτήσεις:	Please mark the best answer to the following questions:	Please note the best answer to the following questions:	Παρακαλούμε, σημειώστε πόσο συμφωνείτε ή διαφωνείτε με τις ακόλουθες προτάσεις:				Experiential Equivalence:		Items are seeking to capture and experience of daily life; however, often in a different country or culture, a given task may simply not be experienced (even if it is translatable). The questionnaire item would have to be replaced by a similar item that is in fact experienced in the target culture. An example might be in an item worded: Do you have difficulty eating with a fork? when that was not…
	Original Likert Scale	Original Likert Scale	Greek Translation	Greek Translation	Greek Translation (T12)	Back-Translation	Back-Translation	Expert committee's decision
	Agree strongly	Agree strongly	Συμφωνώ έντονα	Συμφωνώ απόλυτα	Συμφωνώ απόλυτα	I strongly agree	Strongly agree	Συμφωνώ απόλυτα
	Agree slightly	Agree slightly	Συμφωνώ ελαφρώς	Συμφωνώ ελαφρώς	Συμφωνώ λίγο	I somewhat agree	Agree a little	Μάλλον συμφωνώ
	Neither agree nor disagree	Neither agree nor disagree	Ούτε συμφωνώ ούτε διαφωνώ	ούτε συμφωνώ ούτε διαφωνώ	Ούτε συμφωνώ ούτε διαφωνώ	I neither agree nor disagree	Neither agree nor disagree	Ούτε συμφωνώ ούτε διαφωνώ
	Disagree slightly	Disagree slightly	Διαφωνώ ελαφρώς	Διαφωνώ ελαφρώς	Διαφωνώ ελαφρώς	I somewhat disagree	Disagree slightly	Μάλλον διαφωνώ				Conceptual Equivalence:		Often words hold different conceptual meaning between cultures (for instance the meaning of “seeing your family as much as you would like” would differ between cultures with different concepts of what defines “family”—nuclear versus ex- tended family).
	Disagree strongly	Disagree strongly	Διαφωνώ έντονα	Διαφωνώ κάθετα	Διαφωνώ έντονα	I strongly disagree	Strongly disagree	Διαφωνώ έντονα
	Don't know	Don't know	Δεν γνωρίζω	Δεν γνωρίζω	Δεν γνωρίζω	I don't know	I don't know	Δεν γνωρίζω
Item Number	Original Item	Original Item	Greek Translation	Greek Translation	Greek Translation (T12)	Back-Translation	Back-Translation	Expert committee's decision	Comments on decision
5	In the future, I would be willing to live with someone with a mental health problem.	In the future, I would be willing to live with someone with a mental health problem.	Στο μέλλον, θα ήμουν διατεθειμένος/η να ζήσω με κάποιον με πρόβλημα ψυχικής υγείας.	Στο μέλλον, θα ήμουν πρόθυμος να ζήσω με κάποιον με πρόβλημα ψυχικής υγείας.	Στο μέλλον, θα ήμουν διατεθειμένος/η να ζήσω με κάποιον/α με πρόβλημα ψυχικής υγείας.	In the future, I would be willing to live with someone with a mental health problem.	In the future, I would be willing to live with someone with a mental health problem.	Στο μέλλον, θα ήμουν διατεθειμένος/η να ζήσω με κάποιον/α με πρόβλημα ψυχικής υγείας.
6	In the future, I would be willing to work with someone with a mental health problem.	In the future, I would be willing to work with someone with a mental health problem.	Στο μέλλον, θα ήμουν διατεθειμένος/η να δουλέψω με κάποιον με πρόβλημα ψυχικής υγείας.	Στο μέλλον, θα ήμουν πρόθυμος να συνεργαστώ με κάποιον με πρόβλημα ψυχικής υγείας.	Στο μέλλον, θα ήμουν διατεθειμένος/η να συνεργαστώ με κάποιον/α με πρόβλημα ψυχικής υγείας.	In the future, I would be willing to work with someone with a mental health problem.	In the future, I would be willing to work with someone with a mental health problem.	Στο μέλλον, θα ήμουν διατεθειμένος/η να συνεργαστώ με κάποιον/α με πρόβλημα ψυχικής υγείας.
7	In the future, I would be willing to live nearby to someone with a mental health problem.	In the future, I would be willing to live nearby to someone with a mental health problem.	Στο μέλλον, θα ήμουν διατεθειμένος/η να μείνω κοντά σε κάποιον με πρόβλημα ψυχικής υγείας.	Στο μέλλον, θα ήμουν πρόθυμος να ζήσω κοντά σε κάποιον με πρόβλημα ψυχικής υγείας.	Στο μέλλον, θα ήμουν διατεθειμένος/η να μείνω κοντά σε κάποιον/α με πρόβλημα ψυχικής υγείας.	In the future, I would be willing to stay close to someone with a mental health problem.	In the future, I would be willing to stay close to someone with a mental health problem.	Στο μέλλον, θα ήμουν διατεθειμένος/η να μείνω κοντά σε κάποιον/α με πρόβλημα ψυχικής υγείας.
8	In the future, I would be willing to continue a relationship with a friend who developed a mental health problem	In the future, I would be willing to continue a relationship with a friend who developed a mental health problem	Στο μέλλον, θα ήμουν διατεθειμένος/η να συνεχίσω μια σχέση με κάποιο/α φίλο/η που εμφάνισε πρόβλημα ψυχικής υγείας.	Στο μέλλον, θα ήμουν πρόθυμος να συνεχίσω μια σχέση μ' έναν φίλο που ανέπτυξε κάποιο πρόβλημα ψυχικής υγείας	Στο μέλλον, θα ήμουν διατεθειμένος/η να συνεχίσω μια σχέση μ' έναν φίλο/η που εμφάνισε κάποιο πρόβλημα ψυχικής υγείας	In the future, I would be willing to continue a relationship with a friend who has developed a mental health problem	In the future, I would be willing to continue a relationship with a friend who has a mental health problem.	Στο μέλλον, θα ήμουν διατεθειμένος/η να συνεχίσω μια σχέση μ' έναν φίλο/η που εμφάνισε κάποιο πρόβλημα ψυχικής υγείας

## Sheet: ESQ-C
Respondents: caregivers
Instrument: Experience of Service Questionnaire (ESQ-C)
Instrument's name in Greek: Ερωτηματολόγιο εμπειρίας από την Υπηρεσία (φροντιστής)
Instrument's name Back-translations in English: Service Experience Questionnaire (Caregiver)
Translators: T1 Βασιλική Ειρήνη Καραγιωργα, T2 DeskNet, BT1 Simeon Pantelidis, BT2 Thekla Manoloudis
Committee's members:Andromachi Mitropoulou, Konstantinos Kotsis , Anastasia Koumoula, Vasiliki Karagiorga
Audience Comprehension testing in Greek: 6 adult participants across Greece, most items scored >=4 (scale 1-5)
	ESQ Original published instrument_ PRESENT CAMH SERVICES VISIT REPORT	Original statement/instruction adapted for CAMHI survey_ PAST CAMH SERVICES VISIT REPORT (*in blue: implemented adaptations of original EN tool)	T1 Valia Greek Translation	T2 Desknet Greek Translation	T12 combined Greek Translation	Back-Translation 1 to English (Simeon) BT1	Back-Translation 2 to English (Thekla) BT2	Expert committee's decision- revised Greek translation	Comments on decision					Post audience comprehension testing modifications- FINAL *in red: post field-testing modifications		Please, consider the following when thinking about the pre-final version and write down your comments on the indicated cell ("Comments on decision making")
	Please think about the appointments you, your child and/or your family have had at this service or clinic. For each item, please tick the box that best describes what you think or feel about the service (e.g. ˛)	Please answer this questionnaire related to the service you selected as the primary source of mental health care for your child. For each item, please tick the box that best describes what you think or feel about the service.	Παρακαλούμε απαντήστε σε αυτό το ερωτηματολόγιο σε σχέση με την υπηρεσία που επιλέξατε ως την κύρια πηγή φροντίδας για την ψυχική υγεία του παιδιού σας. Για κάθε ερώτημα, παρακαλούμε σημειώστε το πλαίσιο που περιγράφει καλύτερα τι θεωρείτε ή αισθάνεστε για την υπηρεσία.	Σκεφτείτε τα ραντεβού που είχατε εσείς, το παιδί σας ή/και η οικογένειά σας σ' αυτήν την υπηρεσία ή κλινική. Για κάθε στοιχείο, επιλέξτε το πλαίσιο που περιγράφει καλύτερα τι πιστεύετε ή αισθάνεστε για την υπηρεσία.	Παρακαλούμε σκεφτείτε τα ραντεβού που είχατε εσείς, το παιδί σας ή/και η οικογένειά σας σε αυτή την υπηρεσία ή την κλινική. Για κάθε ερώτημα, παρακαλούμε σημειώστε το πλαίσιο που περιγράφει καλύτερα τι θεωρείτε ή αισθάνεστε για την υπηρεσία.	Please think about the appointments you, your child, and/or your family have had at this service or clinic. For each question, please tick the box that best describes what you think or feel about the service.	Please consider the appointments you, your child and / or your family have had at this service or clinic. For each question, please note the box that best describes what you think or feel about the service.	Παρακαλούμε απαντήστε σε αυτό το ερωτηματολόγιο σε σχέση με την υπηρεσία που επιλέξατε ως την κύρια πηγή φροντίδας ψυχικής υγείας για το παιδί σας. Για κάθε ερώτημα, παρακαλούμε σημειώστε το πλαίσιο που περιγράφει καλύτερα τι θεωρείτε ή αισθάνεστε για την υπηρεσία.						Παρακαλούμε απαντήστε σε αυτό το ερωτηματολόγιο σε σχέση με την υπηρεσία που επιλέξατε ως την κύρια πηγή φροντίδας για την ψυχική υγεία του παιδιού σας. Για κάθε ερώτημα, παρακαλούμε σημειώστε το πλαίσιο που περιγράφει καλύτερα τι θεωρείτε ή αισθάνεστε για την υπηρεσία.
																Semantic equivalence:		Do the words mean the same thing? Are their multiple meanings to a given item? Are there grammatical difficulties in the translation?
	Original Likert Scale	Original Likert Scale	Greek Translation	Greek Translation	Greek Translation (T12)	Back-Translation	Back-Translation	Expert committee's decision	Comments on decision					FINAL
	Certainly true	Certainly true	Ασφαλώς αληθές	Σίγουρα αληθές	Σίγουρα αληθές	Definitely true	Definitely true	Ισχύει σίγουρα	Επιλέχθηκε το ισχύει καθώς είναι συνυφασμένο με το αν κάτι είναι αληθές και χρησιμοποιείται πιο συχνά στην καθομιλουμένη αλλά και στα ερωτηματολόγια					Ισχύει σίγουρα
	Partially true	Partially true	Μερικώς αληθές	Εν μέρει αληθές	Εν μέρει αληθές	Partially true	Partly true	Ισχύει μερικώς						Ισχύει μερικώς
	Not true	Not true	Όχι αληθές	Αναληθές	Όχι αληθές	Not true	Not true	Δεν ισχύει						Δεν ισχύει		Idiomatic Equivalence:		Colloquialisms, or idioms, are difficult to translate. The committee may have to formulate an equivalent expression in the target version.
	Don't know	Don't know	Δεν γνωρίζω	Δεν γνωρίζω	Δεν γνωρίζω	I don't know	I don't know	Δεν γνωρίζω						Δεν γνωρίζω
Item Number		Original Item	Greek Translation	Greek Translation	Greek Translation (T12)	Back-Translation	Back-Translation	Expert committee's decision	Comments on decision					FINAL
1	I feel that the people who have seen my child listened to me	I feel that the people who have seen my child listened to me	Αισθάνομαι ότι με άκουσαν οι άνθρωποι που είδαν το παιδί μου	Νιώθω ότι οι άνθρωποι που έχουν εξετάσει το παιδί μου με άκουσαν	Νιώθω ότι οι άνθρωποι που έχουν δει το παιδί μου με άκουσαν	I feel that people who have seen my child have listened to me	I feel that people who have seen my child have heard me	Νιώθω ότι οι άνθρωποι που είδαν το παιδί μου με άκουσαν	επιλέχθηκε η λέξη είδαν που περιλαμβανει και την εξεταση και αλλες διαδικασιες					Νιώθω ότι οι άνθρωποι που είδαν το παιδί μου με άκουσαν
2	It was easy to talk to the people who have seen my child	It was easy to talk to the people who have seen my child	Ήταν εύκολο να μιλήσω με τους ανθρώπους που είδαν το παιδί μου	Ήταν εύκολο να μιλήσω με τους ανθρώπους που εξέτασαν το παιδί μου	Ήταν εύκολο να μιλήσω με τους ανθρώπους που είδαν το παιδί μου	It was easy to talk to the people who have seen my child	It was easy to talk to people who saw my child	Ήταν εύκολο να μιλήσω με τους ανθρώπους που είδαν το παιδί μου						Ήταν εύκολο να μιλήσω με τους ανθρώπους που είδαν το παιδί μου
3	I was treated well by the people who have seen my child	I was treated well by the people who have seen my child	Είχα καλή μεταχείριση από τους ανθρώπους που είδαν το παιδί μου	Μου φέρθηκαν καλά οι άνθρωποι που έχουν εξετάσει το παιδί μου	Είχα καλή μεταχείριση από τους ανθρώπους που είδαν το παιδί μου	I was treated well by the people who have seen my child	I was treated well by the people who saw my child	Είχα καλή μεταχείριση από τους ανθρώπους που είδαν το παιδί μου						Είχα καλή μεταχείριση από τους ανθρώπους που είδαν το παιδί μου
4	My views and worries were taken seriously	My views and worries were taken seriously	Οι απόψεις και οι ανησυχίες μου ελήφθησαν στα σοβαρά υπόψιν	Οι απόψεις και οι ανησυχίες μου λήφθηκαν σοβαρά υπόψη	Οι απόψεις και οι ανησυχίες μου λήφθηκαν σοβαρά υπόψη	My views and concerns were taken seriously	My views and concerns were taken seriously	Οι απόψεις και οι ανησυχίες μου λήφθηκαν σοβαρά υπόψη						Οι απόψεις και οι ανησυχίες μου λήφθηκαν σοβαρά υπόψη		Experiential Equivalence:		Items are seeking to capture and experience of daily life; however, often in a different country or culture, a given task may simply not be experienced (even if it is translatable). The questionnaire item would have to be replaced by a similar item that is in fact experienced in the target culture. An example might be in an item worded: Do you have difficulty eating with a fork? when that was not…
5	I feel the people here know how to help with the problem I came for	I feel the people at that service know how to help with the problem I went for	Αισθάνομαι ότι οι άνθρωποι σ'αυτή την υπηρεσία ξέρουν πώς να βοηθήσουν σχετικά με το πρόβλημα για το οποίο ήρθα	Νιώθω ότι οι άνθρωποι εδώ γνωρίζουν πώς να βοηθήσουν σχετικά με το πρόβλημα για το οποίο ήρθα	Νιώθω ότι οι άνθρωποι εδώ γνωρίζουν πώς να βοηθήσουν σχετικά με το πρόβλημα για το οποίο ήρθα	I feel that the people here know how to help with the problem I came for	I feel like the people here know how to help with the problem I came up with	Νιώθω ότι οι άνθρωποι σε εκείνη την υπηρεσία ξέρουν πώς να βοηθήσουν με το πρόβλημα για το οποίο πήγα						Νιώθω ότι οι άνθρωποι σε εκείνη την υπηρεσία ξέρουν πώς να βοηθήσουν με το πρόβλημα για το οποίο πήγα
6	I have been given enough explanation about the help available here	I have been given enough explanation about the help available at that service	Μου δόθηκαν αρκετές εξηγήσεις σχετικά με την διαθέσιμη βοήθεια σ'αυτή την υπηρεσία	Μου έχουν δοθεί αρκετές εξηγήσεις σχετικά με τη βοήθεια που προσφέρεται εδώ	Μου δόθηκαν επαρκείς εξηγήσεις σχετικά με τη βοήθεια που διατίθεται εδώ	I was given adequate explanation about the help available here	I have been given adequate explanations for the help available here	Μου δόθηκαν επαρκείς εξηγήσεις σχετικά με τη βοήθεια που προσφέρεται σε εκείνη την υπηρεσία						Μου δόθηκαν επαρκείς εξηγήσει σχετικά με τη βοήθεια που προσφέρεται σε εκείνη την υπηρεσία.
7	I feel that the people who have seen my child are working together to help with the problem(s)	I feel that the people who have seen my child are working together to help with the problem(s)	Αισθάνομαι ότι είναι οι άνθρωποι που είδαν το παιδί μου συνεργάζονται για να βοηθήσουν με το(τα) πρόβλημα(τα)	Νιώθω ότι τα άτομα που έχουν εξετάσει το παιδί μου συνεργάζονται για να βοηθήσουν στο(τα) πρόβλημα(τα)	Νιώθω ότι τα άτομα που έχουν δει το παιδί μου συνεργάζονται για να βοηθήσουν με το(τα) πρόβλημα(τα)	I feel that the people who have seen my child are working together to help with the problem(s)	I feel that people who have seen my child work together to help with the problem (s)	Νιώθω ότι τα άτομα που έχουν δει το παιδί μου συνεργάζονται μεταξύ τους για να αντιμετωπίσουν το(τα) πρόβλημα(τα)						Νιώθω ότι τα άτομα που έχουν δει το παιδί μου συνεργάζονται μεταξύ τους για να αντιμετωπίσουν το(τα) πρόβλημα(τα)
8	The facilities here are comfortable (e.g. waiting area)	The facilities at that service were comfortable (e.g. waiting area)	Οι εγκαταστάσεις σ'αυτή την υπηρεσία ήταν άνετες (π.χ. χώρος αναμονής)	Οι εγκαταστάσεις εδώ είναι άνετες (π.χ. χώρος αναμονής)	Οι εγκαταστάσεις εδώ είναι άνετες (π.χ. χώρος αναμονής)	The facilities here are comfortable (e.g. waiting area)	The facilities here are comfortable (eg waiting area)	Οι εγκαταστάσεις σε εκείνη την υπηρεσία ήταν άνετες (π.χ. χώρος αναμονής)						Οι εγκαταστάσεις σε εκείνη την υπηρεσία ήταν άνετες (π.χ. χώρος αναμονής)
9	The appointments are usually at a convenient time (e.g. don’t interfere with work, school)	The appointments were usually at a convenient time (e.g. didn't interfere with work, school)	Τα ραντεβού ήταν συνήθως σε βολική ώρα (π.χ. δεν παρενέβαιναν στη δουλειά, στο σχολείο)	Τα ραντεβού είναι συνήθως σε βολική ώρα (π.χ. δεν συγκρούεται με το ωράριο της δουλειάς, του σχολείου)	Τα ραντεβού είναι συνήθως σε βολική ώρα (π.χ. δεν παρεμβαίνουν στο ωράριο της δουλειάς, του σχολείου)	Appointments are usually at a convenient time (e.g. they don't interfere with work, school hours)	Appointments are usually at a convenient time (e.g. do not interfere with work, school hours)	Τα ραντεβού ήταν συνήθως σε βολική ώρα (π.χ. δεν παρενέβαιναν στο ωράριο της δουλειάς, του σχολείου)						Τα ραντεβού ήταν συνήθως σε βολική ώρα (π.χ. δεν παρενέβαιναν στο ωράριο της δουλειάς, του σχολείου)
10	It is quite easy to get to the place where the appointments are	It was quite easy to get to the place where the appointments were	Ηταν αρκετά εύκολο να φτάσεις στο μέρος όπου γίνεται το ραντεβού	Είναι αρκετά εύκολο να φτάσει κανείς στο μέρος όπου πραγματοποιούνται τα ραντεβού	Είναι αρκετά εύκολο να φτάσει κανείς στο μέρος όπου πραγματοποιούνται τα ραντεβού	It is fairly easy to get to the place where appointments are held	It is quite easy to get to the place where the appointments take place	Ήταν αρκετά εύκολη η πρόσβαση στο μέρος όπου πραγματοποιούνταν τα ραντεβού						Ήταν αρκετά εύκολη η πρόσβαση στο μέρος όπου πραγματοποιούνταν τα ραντεβού
11	If a friend needed similar help, I would recommend that he or she come here	If a friend needed similar help, I would recommend that he or she go to that service	Εάν κάποιος φίλος χρειαζόταν παρόμοια βοήθεια, θα του/της πρότεινα να πάει σ'αυτή την υπηρεσία	Εάν κάποιος φίλος χρειαζόταν παρόμοια βοήθεια, θα συνιστούσα να έρθει εδώ	Εάν κάποιος φίλος χρειαζόταν παρόμοια βοήθεια, θα του/της πρότεινα να έρθει εδώ	If a friend needed similar help, I would recommend him/her to come here	If a friend needed similar help, I would suggest it for him / her to come here	Εάν κάποιος φίλος χρειαζόταν παρόμοια βοήθεια, θα του/της πρότεινα να πάει σε εκείνη την υπηρεσία						Εάν κάποιος φίλος χρειαζόταν παρόμοια βοήθεια, θα του/της πρότεινα να πάει σε εκείνη την υπηρεσία.		Conceptual Equivalence:		Often words hold different conceptual meaning between cultures (for instance the meaning of “seeing your family as much as you would like” would differ between cultures with different concepts of what defines “family”—nuclear versus ex- tended family).
12	Overall, the help I have received here is good	Overall, the help I have received at that service was good	Σε γενικές γραμμές, η βοήθεια που έχω λάβει σ'αυτή την υπηρεσία ήταν καλή	Συνολικά, η βοήθεια που έλαβα εδώ είναι καλή	Συνολικά, η βοήθεια που έχω λάβει εδώ είναι καλή	Overall, the help I have received here is good	Overall, the help I have received here is good	Συνολικά, η βοήθεια που έλαβα σε εκείνη την υπηρεσία ήταν καλή						Συνολικά, η βοήθεια που έλαβα σε εκείνη την υπηρεσία ήταν καλή
free text section	free text section	free text section OMITTED
13	What was really good about your care?	omitted
14	Was there anything you didn’t like or anything that needs improving?	omitted
15	Is there anything else you want to tell us about the service you received?	omitted

## Sheet: ESQ-Y 12-17
Respondents: children 12-18yo
Instrument: Experience of Service Questionnaire (ESQ-Y) 12-17yo
Instrument's name in Greek: Ερωτηματολόγιο εμπειρίας από την Υπηρεσία (έφηβος)
Instrument's name Back-translations in English: Service Experience Questionnaire (Adolescent/Teenager)
Translators: T1 Βασιλική Ειρήνη Καραγιωργα, T2 DeskNet, BT1 Simeon Pantelidis, BT2 Thekla Manoloudis
Committee's members:Andromachi Mitropoulou, Konstantinos Kotsis , Anastasia Koumoula, Vasiliki Karagiorga
Audience Comprehension testing in Greek: 7 children participants across Greece ages 12-17yo, most items scored >4 (scale 1-5)
	ESQ-Y Original published_ PRESENT CAMH SERVICES VISIT REPORT	Original statement/instruction adapted for CAMHI survey_ PAST CAMH SERVICES VISIT REPORT (*in blue: implemented adaptations of original EN tool)	T1 Valia Greek Translation	T2 Desknet Greek Translation	T12 combined Greek Translation	Back-Translation 1 to English (Simeon) BT1	Back-Translation 2 to English (Thekla) BT2	Expert committee's decision- revised Greek translation	Comments on decision					Post audience comprehension testing modifications- FINAL		Please, consider the following when thinking about the pre-final version and write down your comments on the indicated cell ("Comments on decision making")
	Please think about the appointments you have had at this service or clinic. For each item, please tick the box that best describes what you think or feel (e.g. ˛)	For each item, please select the answer that is closest to what you think or feel. Think about the mental health service you rated as your main source of care.	Για κάθε ερώτημα, παρακαλούμε τσέκαρε το πλαίσιο που περιγράφει καλύτερα αυτό που πιστεύεις ή αισθάνεσαι. Σκεψου την υπηρεσία ψυχικής υγείας που επέλεξες ως την κύρια πηγή φροντίδας σου.	Σκεφτείτε τα ραντεβού που πραγματοποιήσατε σ' αυτήν την υπηρεσία ή κλινική. Για κάθε αντικείμενο, επιλέξτε το πλαίσιο που περιγράφει καλύτερα αυτό που σκέφτεστε ή αισθάνεστε.	Παρακαλούμε σκεφτείτε τα ραντεβού που είχατε σε αυτήν την υπηρεσία ή κλινική. Για κάθε ερώτημα, παρακαλούμε επιλέξτε το πλαίσιο που περιγράφει καλύτερα αυτό που σκέφτεστε ή αισθάνεστε.	Please think about the appointments you have had at this service or clinic. For each question, please check the box that best describes what you are thinking or feeling.	Please consider the appointments you have had at this service or clinic. For each question, please select the box that best describes what you are thinking or feeling.	Παρακαλούμε σκεψου την υπηρεσία ψυχικής υγείας που τοποθέτησες ως την κύρια πηγή φροντίδας σου. Για κάθε ερώτηση, επίλεξε την απάντηση που περιγράφει καλύτερα αυτό που σκέφτεσαι ή αισθάνεσαι.						No changes needed
																Semantic equivalence:		Do the words mean the same thing? Are their multiple meanings to a given item? Are there grammatical difficulties in the translation?
	Original Likert Scale	Original Likert Scale	Greek Translation	Greek Translation	Greek Translation (T12)	Back-Translation	Back-Translation	Expert committee's decision	Comments on decision
	Certainly true	Certainly true	Ασφαλώς αληθές	Σίγουρα αληθές	Σίγουρα αληθές	Definitely true	Definitely true	Ναι
	Partially true	Partially true	Μερικώς αληθές	Εν μέρει αληθές	Εν μέρει αληθές	Partially true	Partly true	Ίσως
	Not true	Not true	Όχι αληθές	Δεν είναι αληθές	Όχι αληθές	Not true	Not true	Μάλλον όχι								Idiomatic Equivalence:		Colloquialisms, or idioms, are difficult to translate. The committee may have to formulate an equivalent expression in the target version.
	I don't know	Don't know	Δεν γνωρίζω	Δεν γνωρίζω	Δεν γνωρίζω	I don't know	I don't know	Δεν γνωρίζω
Item Number		Original Item	Greek Translation	Greek Translation	Greek Translation (T12)	Back-Translation	Back-Translation	Expert committee's decision	Comments on decision
1	I feel that the people who saw me listened to me	I feel that the people who saw me listened to me	Αισθάνομαι ότι με άκουσαν οι άνθρωποι που με είδαν	Νιώθω ότι οι άνθρωποι που με έχουν εξετάσει με άκουσαν	Νιώθω ότι με άκουσαν οι άνθρωποι που με είδαν	I feel that the people who saw me listened to me	I feel like the people who saw me heard me	Αισθάνομαι ότι οι άνθρωποι που με είδαν, με άκουσαν με προσοχή	Επιλέχθηκε το "είδαν" που περιλαμβάνει και το εξέτασαν
2	It was easy to talk to the people who saw me	It was easy to talk to the people who saw me	Ήταν εύκολο να μιλήσω στους ανθρώπους που με είδαν	Ήταν εύκολο να μιλήσω στους ανθρώπους που με εξέτασαν	Ήταν εύκολο να μιλήσω στους ανθρώπους που με είδαν	It was easy to talk to the people who saw me	It was easy to speak to the people who saw me	Ήταν εύκολο να μιλήσω στους ανθρώπους που με είδαν
3	I was treated well by the people who saw me	I was treated well by the people who saw me	Με αντιμετώπισαν καλά οι άνθρωποι που με είδαν	Μου φέρθηκαν καλά οι άνθρωποι που με εξέτασαν	Μου φέρθηκαν καλά οι άνθρωποι που με είδαν	I was treated well by the people who saw me	The people who saw me treated me well	Οι άνθρωποι που με είδαν μου φέρθηκαν καλά
4	My views and worries were taken seriously	My views and worries were taken seriously	Οι απόψεις και οι ανησυχίες μου λήφθησαν σοβαρά υπόψιν	Οι απόψεις και οι ανησυχίες μου λήφθηκαν σοβαρά υπόψη	Οι απόψεις και οι ανησυχίες μου λήφθηκαν σοβαρά υπόψη	My views and concerns were taken seriously	My views and concerns were taken seriously	Οι άνθρωποι που με είδαν έλαβαν σοβαρά υπόψη τις απόψεις και τις ανησυχίες μου								Experiential Equivalence:		Items are seeking to capture and experience of daily life; however, often in a different country or culture, a given task may simply not be experienced (even if it is translatable). The questionnaire item would have to be replaced by a similar item that is in fact experienced in the target culture. An example might be in an item worded: Do you have difficulty eating with a fork? when that was not…
5	I feel the people here know how to help me	I feel the people at that service knew how to help me	Αισθάνομαι ότι οι άνθρωποι σε αυτή την υπηρεσία ξέρουν πώς να με βοηθήσουν	Νιώθω ότι οι άνθρωποι εδώ γνωρίζουν πώς να με βοηθήσουν	Νιώθω ότι οι άνθρωποι εδώ γνωρίζουν πώς να με βοηθήσουν	I feel that people here know how to help me	I feel that the people here know how to help me	Αισθάνομαι ότι οι άνθρωποι σ' εκείνη την υπηρεσία ήξεραν πώς να με βοηθήσουν
6	I have been given enough explanation about the help available here	I have been given enough explanation about the help available at that service	Μου δόθηκαν αρκετές εξηγήσεις σχετικά με τη διαθέσιμη βοήθεια σε αυτή την υπηρεσία	Μου έχουν δοθεί αρκετές εξηγήσεις σχετικά με τη βοήθεια που προσφέρεται εδώ	Μου δόθηκαν επαρκείς εξηγήσεις σχετικά με τη βοήθεια που διατίθεται εδώ	I was given adequate explanation about the help available here	I have been given adequate explanations for the help available here	Μου δόθηκαν επαρκείς εξηγήσεις σχετικά με τη βοήθεια που προσφέρεται σε εκείνη την υπηρεσία	Επιλέχθηκε το προσφέρεται παρά το διατίθεται καθώς ταιριάζει πιο πολύ στις υπηρεσίες υγείας. Το available θα ήταν καλύτερα με το "η βοήθεια που είναι διαθέσιμη εδώ".
7	I feel that the people who have seen me are working together to help me	I feel that the people who have seen me were working together to help me	Αισθάνομαι ότι οι άνθρωποι που με είδαν συνεργάζονταν για να με βοηθήσουν	Νιώθω ότι οι άνθρωποι που με έχουν εξετάσει συνεργάζονται για να με βοηθήσουν	Νιώθω ότι οι άνθρωποι που με έχουν δει συνεργάζονται για να με βοηθήσουν	I feel that the people who have seen me are working together to help me	I feel that the people who have seen me work together to help me	Αισθάνομαι ότι οι άνθρωποι που με είδαν συνεργάζονταν μεταξύ τους για να με βοηθήσουν
8	The facilities here are comfortable (e.g. waiting area)	The facilities at that service were comfortable (e.g. waiting area)	Οι εγκαταστάσεις σε αυτή την υπηρεσία ήταν άνετες (π.χ. χώρος αναμονής)	Οι εγκαταστάσεις εδώ είναι άνετες (π.χ. χώρος αναμονής)	Οι εγκαταστάσεις εδώ είναι άνετες (π.χ. χώρος αναμονής)	The facilities here are comfortable (e.g. waiting area)	The facilities here are comfortable (e.g. waiting area)	Οι εγκαταστάσεις (πχ. χώρος αναμονής) σ' εκείνη την υπηρεσία ήταν άνετες
9	My appointments are usually at a convenient time (e.g. don’t interfere with school, clubs, college, work)	My appointments were usually at a convenient time (e.g.didn't interfere with school, clubs, college, work)	Τα ραντεβού μου ήταν συνήθως σε κάποια βολική ώρα (π.χ. δεν παρενέβαιναν στο σχολείο, στους συλλόγους, στο κολλέγιο, στη δουλειά)	Τα ραντεβού μου είναι συνήθως σε βολική ώρα (π.χ. δεν συγκρούεται με το ωράριο του σχολείου, των λεσχών, του κολεγίου, της δουλειάς)	Τα ραντεβού μου είναι συνήθως σε βολική ώρα (π.χ. δεν παρεμβαίνουν στο ωράριο του σχολείου, των λεσχών, του κολεγίου, της δουλειάς)	My appointments are usually at a convenient time (e.g. they don't interfere with school, club, college, work schedules)	My appointments are usually in a convenient time (e.g. they don't interfere with the school schedule, of clubs, the college, work)	Τα ραντεβού μου δίνονταν συνήθως σε βολική ώρα (π.χ. δεν παρενέβαιναν στο ωράριο του σχολείου, των εξωσχολικών δραστηριοτήτων, της σχολής, της δουλειάς κλπ )	Των λεσχών (clubs) αντικαταστάθηκε για πολιτσιμικούς λόγους με τον ορο "εξωσχολικές δραστηριότητες"
10	It is quite easy to get to the place where I have my appointments	It was quite easy to get to the place where I had my appointments	Ήταν αρκετά εύκολο να φτάσεις στο μέρος όπου είχα τα ραντεβού μου	Είναι αρκετά εύκολο να φτάσω στο μέρος όπου έχω τα ραντεβού μου	Είναι αρκετά εύκολο να φτάσω στο μέρος όπου έχω τα ραντεβού μου	It is fairly easy to get to the place where I have my appointments	It is quite easy to reach the place where I have my meeting	Η πρόσβαση στον χώρο των ραντεβού ήταν εύκολη
11	If a friend needed this sort of help, I would suggest to them to come here	If a friend needed this sort of help, I would suggest to them to go to that service	Εάν κάποιος φίλος χρειαζόταν τέτοιου είδους βοήθεια, θα του πρότεινα να πάει σε αυτή την υπηρεσία	Αν κάποιος φίλος χρειαζόταν τέτοιου είδους βοήθεια, θα του πρότεινα να έρθει εδώ	Εάν κάποιος φίλος χρειαζόταν τέτοιου είδους βοήθεια, θα του πρότεινα να έρθει εδώ	If a friend needed this kind of help, I would recommend him[/her] to come here	If a friend needed this kind of help, I would recommend them to come here	Εάν κάποιος φίλος χρειαστεί τέτοιου είδους βοήθεια, θα του προτείνω να πάει σε εκείνη την υπηρεσία.								Conceptual Equivalence:		Often words hold different conceptual meaning between cultures (for instance the meaning of “seeing your family as much as you would like” would differ between cultures with different concepts of what defines “family”—nuclear versus ex- tended family).
12	Overall, the help I have received here is good	Overall, the help I have received at that service was good	Σε γενικές γραμμές, η βοήθεια που έχω λάβεισε αυτή την υπηρεσία ήταν καλή	Συνολικά, η βοήθεια που έλαβα εδώ είναι καλή	Συνολικά, η βοήθεια που έχω λάβει εδώ είναι καλή	Overall, the help I have received here is good	Overall, the help that I get is good	Γενικά, η βοήθεια που έχω πάρει στην υπηρεσία εκείνη, ήταν καλή.
free text section	free text section	free text section OMITTED
13	What was really good about your care?	omitted
14	Was there anything you didn’t like or anything that needs improving?	omitted
15	Is there anything else you want to tell us about the service you received?	omitted

## Sheet: ESQ-Y 9-11
Respondents: children 9-11yo
Instrument: Experience of Service Questionnaire (ESQ-Y) 9-11yo
Instrument's name in Greek: Ερωτηματολόγιο εμπειρίας από την Υπηρεσία (παιδί)
Instrument's name Back-translations in English: Service Experience Questionnaire (Child) / Survey customer service (child)
Translators: T1 Βασιλική Ειρήνη Καραγιωργα, T2 DeskNet, BT1 Simeon Pantelidis, BT2 Thekla Manoloudis
Committee's members:Andromachi Mitropoulou, Konstantinos Kotsis, Αναστασία Κουμούλα, Vasiliki Karagiorga
Audience Comprehension testing in Greek: 5 children participants across Greece ages 9-11yo, most items scored >=4 (scale 1-5)
	ESQ-Y child original published instrument_ PRESENT CAMH SERVICES VISIT REPORT	Original statement/instruction adapted for CAMHI survey_ PAST CAMH SERVICES VISIT REPORT (*in blue: implemented adaptations of original EN tool)	T1 Valia Greek Translation	T2 Desknet Greek Translation	T12 combined Greek Translation	Back-Translation 1 to English (Simeon) BT1	Back-Translation 2 to English (Thekla) BT2	Expert committee's decision- revised Greek translation	Comments on decision					Post audience comprehension testing modifications- FINAL *in red: post field-testing modifications		Please, consider the following when thinking about the pre-final version and write down your comments on the indicated cell ("Comments on decision making")
	What do you think about coming to this service or clinic. For each item, please circle the answer that is closest to what you think	For each item, please circle the answer that is closest to what you think. Think about the mental health service you rated as your main source of care.	Για κάθε ερώτημα, παρακαλούμε κυκλώστε την απάντηση που είναι πιο κοντά σε αυτό που πιστεύετε. Σκεφτείτε σχετικά με την την υπηρεσία ψυχικής υγείας που σημειωσατε ως την κυρια πηγή φροντίδας σας.	Τι πιστεύετε σχετικά με την επίσκεψη σας στην συγκεκριμένη υπηρεσία ή κλινική. Για κάθε στοιχείο, κυκλώστε την απάντηση που είναι πιο κοντά σ' αυτό που πιστεύετε.	Τι πιστεύετε σχετικά με την επίσκεψη σας στην συγκεκριμένη υπηρεσία ή κλινική. Για κάθε ερώτημα, παρακαλούμε κυκλώστε την απάντηση που είναι πιο κοντά σ' αυτό που πιστεύετε.	What you think about your visit to this particular service or clinic. For each question, please circle the answer that is closest to what you believe.	What do you think about your visit to this service or clinic? For each question, please circle the answer that is closest to what you think.	Για κάθε ερώτημα, παρακαλούμε κύκλωσε την απάντηση που είναι πιο κοντά σ' αυτό που πιστεύεις. Σκεψου την υπηρεσία ψυχικής υγείας που τοποθέτησες ως την κύρια πηγή φροντίδας σου.						Για κάθε ερώτημα, παρακαλούμε κύκλωσε την απάντηση που είναι πιο κοντά σ' αυτό που πιστεύεις.Σκεψου την υπηρεσία ψυχικής υγείας που σημείωσες ως την κύρια πηγή φροντίδας σου.
																Semantic equivalence:		Do the words mean the same thing? Are their multiple meanings to a given item? Are there grammatical difficulties in the translation?
	Original Likert Scale	Original Likert Scale	Greek Translation	Greek Translation	Greek Translation (T12)	Back-Translation	Back-Translation	Expert committee's decision	Comments on decision					FINAL
	Yes	Yes	Ναι	Ναι	Ναι	Yes	Yes	Ναι						Ναι
	Only a little	Only a little	Λίγο μόνο	Σε μικρό βαθμό μόνο	Μόνο λίγο	A little	Just a little	Λίγο						Λίγο
	Not really	Not really	Όχι στην πραγματικότητα	Όχι ιδιαίτερα	Όχι ιδιαίτερα	Not very much	Not especially	Μάλλον όχι						Μάλλον όχι		Idiomatic Equivalence:		Colloquialisms, or idioms, are difficult to translate. The committee may have to formulate an equivalent expression in the target version.
	Don't know	Don't know	Δεν γνωρίζω	Δεν γνωρίζω	Δεν γνωρίζω	I don't know	I don't know	Δεν ξέρω						Δεν ξέρω
Item Number	Original Item	Original Item	Greek Translation	Greek Translation	Greek Translation (T12)	Back-Translation	Back-Translation	Expert committee's decision	Comments on decision					FINAL
1	Did the people who saw you listen to you?	Did the people who saw you listen to you?	Σε άκουσαν οι άνθρωποι που σε είδαν;	Οι άνθρωποι που σας εξέτασαν σας άκουσαν;	Σας άκουσαν οι άνθρωποι που σας είδαν;	Did the people who saw you listen to you?	Did the people who saw you listen to you?	Πιστεύεις ότι οι άνθρωποι που σε είδαν άκουσαν αυτά που είχες να τους πεις;	επιλέχθηκε ο ορος ειδαν γιατι περιλαμβανει εκτος της εξετασης και αλλες ενεργειες					Πιστεύεις ότι οι άνθρωποι που σε είδαν άκουσαν αυτά που είχες να τους πεις;
2	Was it easy to talk to the people who saw you?	Was it easy to talk to the people who saw you at that service?	Ήταν εύκολο να μιλήσεις στους ανθρώπους που σε είδαν σε αυτή την υπηρεσία;	Ήταν εύκολο να συζητήσετε με τους ανθρώπους που σας εξέτασαν;	Ήταν εύκολο να συζητήσετε με τους ανθρώπους που σας είδαν;	Was it easy to talk with the people who saw you?	Was it easy to speak with the people who saw you?	Σου ήταν εύκολο να μιλήσεις με τους ανθρώπους που σε έιδαν σ'εκείνη την υπηρεσία;						Σου ήταν εύκολο να μιλήσεις με τους ανθρώπους που σε έιδαν σ'εκείνη την υπηρεσία;
3	How were you treated by the people who saw you?	How were you treated by the people who saw you?	Πώς σε αντιμετώπισαν οι άνθρωποι που σε είδαν;	Πώς σας αντιμετώπισαν οι άνθρωποι που σας εξέτασαν;	Πώς σας αντιμετώπισαν οι άνθρωποι που σας είδαν;	How did the people who saw you interact with you?	How did the people who saw you treat you?	Πώς σου φέρθηκαν αυτοί που σε είδαν;						Πώς σου φέρθηκαν αυτοί που σε είδαν;
4	Were your views and worries taken seriously?	Were your views and worries taken seriously?	Λήφθησαν οι απόψεις και οι ανησυχίες σου σοβαρά υπόψιν;	Οι απόψεις και οι ανησυχίες σας λήφθηκαν σοβαρά υπόψη;	Λήφθηκαν σοβαρά υπόψη οι απόψεις και οι ανησυχίες σας;	Were your views and concerns taken seriously?	Were your views taken seriouly?	Πιστεύεις ότι πήραν στα σοβαρά τις σκέψεις και τις ανησυχίες σου;						Πιστεύεις ότι πήραν στα σοβαρά τις σκέψεις και τις ανησυχίες σου;		Experiential Equivalence:		Items are seeking to capture and experience of daily life; however, often in a different country or culture, a given task may simply not be experienced (even if it is translatable). The questionnaire item would have to be replaced by a similar item that is in fact experienced in the target culture. An example might be in an item worded: Do you have difficulty eating with a fork? when that was not…
5	Do you feel that the people here know how to help you?	Do you feel that the people at that service know how to help you?	Αισθάνεσαι ότι οι άνθρωποι σε αυτή την υπηρεσία ξέρουν πώς να σε βοηθήσουν;	Πιστεύετε ότι οι άνθρωποι εδώ γνωρίζουν πώς να σας βοηθήσουν;	Αισθάνεστε ότι οι άνθρωποι εδώ ξέρουν πώς να σας βοηθήσουν;	Do you feel that the people here know how to help you?	Do you feel like the people here know how to help you?	Πιστεύεις ότι οι άνθρωποι σ'εκείνη την υπηρεσία μπορούν να σε βοηθήσουν;						Πιστεύεις ότι οι άνθρωποι σ'εκείνη την υπηρεσία μπορούν να σε βοηθήσουν;
6	Were you given enough explanation about the help available here?	Were you given enough explanation about the help available at that service ?	Σου δόθηκαν αρκετές εξηγήσεις για τη διαθέσιμη βοήθεια σε αυτή την υπηρεσία;	Σας δόθηκαν επαρκείς επεξηγήσεις σχετικά με τη βοήθεια που προσφέρεται εδώ;	Σας δόθηκαν επαρκείς επεξηγήσεις σχετικά με τη βοήθεια που διατίθεται εδώ;	Were you given adequate explanation about the help available here?	Were you given sufficient explanations for the help available here?	Σου δόθηκαν επαρκείς εξηγήσεις σχετικά με τη βοήθεια που προσφέρεται σ' εκείνη την υπηρεσία;						Σου δόθηκαν αρκετές εξηγήσεις σχετικά με τη βοήθεια που προσφέρεται σ' εκείνη την υπηρεσία;
7	Do you feel that the people here are working together to help you?	Do you feel that the people at that service were working together to help you?	Αισθάνεσαι ότι οι άνθρωποι σε αυτή την υπηρεσία συνεργάζονταν για να σε βοηθήσουν;	Αισθάνεστε ότι οι άνθρωποι εδώ συνεργάζονται για να σας βοηθήσουν;	Αισθάνεστε ότι οι άνθρωποι εδώ συνεργάζονται για να σας βοηθήσουν;	Do you feel that the people here work together to help you?	Do you feel like the people here work together to help you?	Αισθάνεσαι ότι οι άνθρωποι στην υπηρεσία εκείνη συνεργάζονταν μεταξύ τους για να σε βοηθήσουν;						Αισθάνεσαι ότι οι άνθρωποι στην υπηρεσία εκείνη συνεργάζονταν μεταξύ τους για να σε βοηθήσουν;
8	The facilities here (like the waiting area) are (comfortable / ok / uncomfortable / don't know)	The facilities at that service (like the waiting area) were (comfortable / ok / uncomfortable / don't know)	Οι εγκαταστάσεις σε αυτή την υπηρεσία (όπως ο χώρος αναμονής) ήταν ( άνετες / εντάξει / άβολες / δεν ξέρω)	Οι εγκαταστάσεις εδώ (όπως η αίθουσα αναμονής είναι (άνετοι / σχετικά άνετοι / άβολοι / δεν γνωρίζω)	Οι εγκαταστάσεις εδώ (όπως η αίθουσα αναμονής είναι (άνετοι / σχετικά άνετοι / άβολοι / δεν γνωρίζω)	Are the facilities here (such as the waiting room) (comfortable/relatively comfortable/uncomfortable/don't know)?	Are the facilities here (like the waiting area (comfortable/relatively comfortable/ inconvenient/I don’t know)	Οι εγκαταστάσεις σε εκέινη την υπηρεσία (πχ η αίθουσα αναμονής) ήταν (άνετες /σχετικά άνετες/ άβολες/ δεν ξέρω)						Οι εγκαταστάσεις σε εκέινη την υπηρεσία (πχ η αίθουσα αναμονής) ήταν (άνετες /σχετικά άνετες/ άβολες/ δεν ξέρω)
9	The time of my appointments was (convenient / ok / not convenient / don't know)	The time of my appointments was (convenient / ok / not convenient / don't know)	Η ώρα των ραντεβού μου ήταν (βολική / εντάξει / όχι βολική / δεν ξέρω)	Η ώρα των ραντεβού μου ήταν (βολική / σχετικά καλή / δεν ήταν βολική / δεν γνωρίζω)	Η ώρα των ραντεβού μου ήταν (βολική / σχετικά καλή / δεν ήταν βολική / δεν γνωρίζω)	The time of my appointments was (convenient / relatively good / not convenient / I don't know)	The time of my appointnment was (convenient/relatively good/not convenience/ I don't know)	Η ώρα των ραντεβού μου ήταν (βολική/σχετικά καλή/δεν ήταν βολική/ δεν ξέρω)						Η ώρα των ραντεβού μου ήταν (βολική/σχετικά καλή/δεν ήταν βολική/ δεν ξέρω)
10	The place where I had my appointments was (easy to get to / ok to get to / hard to get to / don't know)	The place where I had my appointments was (eady to get to / ok to get to / hard to get to / don't know)	Ο τόπος όπου είχα το ραντεβού μου ήταν (εύκολος να πάω / εντάξει για να πάω / δύσκολος να πάω / δεν ξέρω)	Το μέρος όπου είχα τα ραντεβού μου ήταν (εύκολο να φτάσω / σχετικά εύκολο για να φτάσω / δύσκολο να φτάσω / δεν γνωρίζω)	Το μέρος όπου είχα τα ραντεβού μου ήταν (εύκολο να φτάσω / σχετικά εύκολο να φτάσω / δύσκολο να φτάσω / δεν γνωρίζω)	The place where I had my appointments was (easy to get to / relatively easy to get to / difficult to get to / I don't know)	The place where I had my appointment was (easy to reach/ relatively easy to reach/ hard to reach/ I don't know)	Στο μέρος που είχα το ραντεβού μου ήταν (εύκολο να φτάσω/σχετικά εύκολο να φτάσω/ δύσκολο να φτάσω/δεν ξέρω)						Στο μέρος που είχα το ραντεβού μου ήταν (εύκολο να φτάσω/σχετικά εύκολο να φτάσω/ δύσκολο να φτάσω/δεν ξέρω)
11	If a friend needed this sort of help, do you think they should come here?	If a friend needed this sort of help, do you think they should go to that service? (yes / maybe / not really / don't know)	Εάν κάποιος φίλος χρειαστεί τέτοιου είδους βοήθεια, πιστεύετε ότι θα πρέπει να πάει σε αυτή την υπηρεσία? (ναι / ίσως / όχι πραγματικά / δεν ξέρω)	Εάν κάποιος φίλος χρειάζεται αυτού του είδους τη βοήθεια, πιστεύετε ότι θα έπρεπε να έρθει εδώ; (ναι / ίσως / όχι ιδιαίτερα / δεν γνωρίζω)	Εάν κάποιος φίλος χρειάζεται αυτού του είδους τη βοήθεια, πιστεύετε ότι θα έπρεπε να έρθει εδώ; (ναι / ίσως / όχι ιδιαίτερα / δεν γνωρίζω)	If a friend needed this kind of help, do you think they should come here? (yes / maybe / not particularly / I don't know)	If a friend needs this type of help, do you think that they should come here? (yes/ maybe /no particularly/ I don't know	Εάν κάποιος φίλος σου χρειαστεί ανάλογη βοήθεια, πιστεύεις ότι θα ήταν καλό να πάει σ' εκείνη την υπηρεσία; (ναι/ίσως/μάλλον όχι/δεν ξέρω)						Εάν κάποιος φίλος σου χρειαστεί ανάλογη βοήθεια, πιστεύεις ότι θα ήταν καλό να πάει σ' εκείνη την υπηρεσία; (ναι/ίσως/μάλλον όχι/δεν ξέρω)		Conceptual Equivalence:		Often words hold different conceptual meaning between cultures (for instance the meaning of “seeing your family as much as you would like” would differ between cultures with different concepts of what defines “family”—nuclear versus ex- tended family).
12	Has the help you got here been good?	Has the help you got at that service been good?	Ήταν καλή η βοήθεια που λάβατε σε αυτή την υπηρεσία;	Η βοήθεια που λάβατε εδώ ήταν καλή;	Ήταν καλή η βοήθεια που έχετε λάβει εδώ;	Has the help you have received here been good?	Was the help you received here good?	Η βοήθεια που πήρες σ'εκείνη την υπηρεσία ήταν καλή;						Η βοήθεια που πήρες σ'εκείνη την υπηρεσία ήταν καλή;
free text section	free text section	free text section OMITTED
13	What was really good about your care?	omitted
14	Was there anything you didn’t like or anything that needs improving?	omitted
15	Is there anything else you want to tell us about the service you received?	omitted

## Sheet: BACE
Respondents: caregivers
Instrument: Barriers to Access to Care Evaluation (BACE)
Instrument's name in Greek: Αξιολόγηση των Εμποδίων στην Πρόσβαση στη Φροντίδα
Instrument's name Back-translations in English: Evaluation of Barriers to Accessing Care / Evaluation of Barriers to Access to Care
Translators: T1 Βασιλική Ειρήνη Καραγιωργα, T2 DeskNet, BT1 Simeon Pantelidis, BT2 Thekla Manoloudis
Committee's members: Andromachi Mitropoulou, Konstantinos Kotsis, Anastasia Koumoula, Vasiliki Karagiorga
Audience Comprehension testing in Greek: 8 adult participants across Greece, most items scored >4 (scale 1-5)
	BACE Original published tool SELF-REPORT MODE	Original statement/instruction adapted for CAMHI survey CAREGIVER-REPORT MODE on a child/adolescent MH services user (*in blue: implemented adaptations of original EN tool)	T1 Valia Greek Translation	T2 Desknet Greek Translation	T12 Combined Greek Translation	Back-Translation 1 to English (Simeon) BT1	Back-Translation 2 to English (Thekla) BT2	Expert committee's decision- revised Greek translation	Comments on decision					Post audience comprehension testing modifications- FINAL *in red: post field-testing modifications		Please, consider the following when thinking about the pre-final version and write down your comments on the indicated cell ("Comments on decision making")
	Below you can see a list of things which can stop, delay or discourage people from getting professional care for a mental health problem, or continuing to get help. By professional care, we mean care from staff such as a GP (family doctor), member of a community mental health team (e.g. care coordinator, mental health nurse or mental health social worker), psychiatrist, counsellor, psychologist o…	(First section omitted) Please, indicate how much any of these issues ever stopped, delayed, or discouraged you from getting, or continuing with, mental health professional care for the child/adolescent you are responsible for:	Παρακαλώ, σημείωσε κατά πόσο οποιοδήποτε από αυτά τα ζητήματα σε εμπόδισε, σε καθυστέρησε ή σε αποθάρρυνε από το να λάβεις ή να συνεχίσεις την επαγγελματική φροντίδα ψυχικής υγείας για το παιδί/έφηβο για το οποίο είσαι υπεύθυνος/η:	Παρακαλούμε, αναφέρετε σε τι βαθμό κάποιο απ' αυτά τα ζητήματα σας σταμάτησε, καθυστέρησε ή αποθάρρυνε να λάβετε ή να συνεχίσετε την επαγγελματική φροντίδα ψυχικής υγείας για το παιδί/έφηβο για το οποίο είστε υπεύθυνοι:	Παρακαλούμε, σημειώστε κατά πόσο οποιοδήποτε απ' αυτά τα ζητήματα σας σταμάτησε, σας καθυστέρησε ή σας αποθάρρυνε από το να λάβετε ή να συνεχίσετε την επαγγελματική φροντίδα ψυχικής υγείας για το παιδί/έφηβο για το οποίο είστε υπεύθυνοι:	Please indicate to what extent any of these issues have stopped, delayed, or discouraged you from receiving or continuing professional mental health care for the child/adolescent for whom you are responsible:	Please, mark which of the following questions has stopped, delayed, or or discouraged you from receiving or continuing occupational mental health care for the child / adolescent for whom you are responsible:	Παρακαλούμε, σημειώστε κατά πόσο, οποιοδήποτε από τα παρακάτω ζητήματα, σας σταμάτησε, σας καθυστέρησε ή σας αποθάρρυνε από το να λάβετε ή να συνεχίσετε να λαμβάνετε φροντίδα από επαγγελματία ψυχικής υγείας, για το παιδί/έφηβο για το οποίο είστε υπεύθυνος/η:	Η φράση επαγγελματική φροντίδα στα ελληνικά υποδηλώνει κυρίως την ποιότητα αυτής. Φροντίδα από επαγγελματία μάλλον ανταποκρίνεται περισσότερο στην αγγλική ορολογία					Παρακαλούμε, σημειώστε κατά πόσο, οποιοδήποτε από τα παρακάτω ζητήματα, σας σταμάτησε, σας καθυστέρησε ή σας αποθάρρυνε από το να λάβετε ή να συνεχίσετε να λαμβάνετε φροντίδα από επαγγελματία ψυχικής υγείας, για το παιδί/έφηβο για το οποίο είστε υπεύθυνος/η:
																Semantic equivalence:		Do the words mean the same thing? Are their multiple meanings to a given item? Are there grammatical difficulties in the translation?
	Original Likert Scale	Original Likert Scale	Greek Translation	Greek Translation	Greek Translation (T12)	Back-Translation	Back-Translation	Expert committee's decision	Comments on decision					FINAL
	Not at all	Not at all	Καθόλου	Καθόλου	Καθόλου	Not at all	Not at all	Καθόλου						Καθόλου
	A little	A little	Λίγο	Λίγο	Λίγο	Some	A little	Λίγο						Λίγο
	Quite a lot	Quite a lot	Αρκετά	Αρκετά	Αρκετά	Quite a bit	Enough	Αρκετά						Αρκετά		Idiomatic Equivalence:		Colloquialisms, or idioms, are difficult to translate. The committee may have to formulate an equivalent expression in the target version.
	A lot	A lot	Πολύ	Πολύ	Πολύ	Very much	A lot	Πολύ						Πολύ
	Not applicable	Not applicable	Δεν δύναται να απαντηθεί	Δεν ισχύει	Δεν δύναται να απαντηθεί	Unable to answer	Cannot be answered	Δεν δύναται να απαντηθεί						Δεν δύναται να απαντηθεί
Item Number	Original Item	Original Item	Greek Translation	Greek Translation	Greek Translation (T12)	Back-Translation	Back-Translation	Expert committee's decision	Comments on decision					FINAL
1	Being unsure where to go to get professional care.	Being unsure where to go to get professional care for the child/adolescent I am responsible for.	Το να μην είμαι σίγουρος/η για το πού να πάω ώστε να λάβω επαγγελματική φροντίδα για το παιδί/έφηβο για το οποίο είμαι υπεύθυνος/η.	Δεν είμαι σίγουρος πού να πάω για να λάβω επαγγελματική φροντίδα για το παιδί/έφηβο για το οποίο είμαι υπεύθυνος/η.	Το να μην είμαι σίγουρος/η για το πού να πάω ώστε να λάβω επαγγελματική φροντίδα για το παιδί/έφηβο για το οποίο είμαι υπεύθυνος/η.	Not being sure where to go to get professional care for the child/adolescent for whom I am responsible.	To not be sure where to go to get professional help for my child/adolescent for which I am responsible.	Το να μην είμαι σίγουρος/η για το πού να απευθυνθώ ώστε να λάβω φροντίδα από επαγγελματία για το παιδί/εφηβο μου.						Το να μην είμαι σίγουρος/η για το πού να απευθυνθώ ώστε να λάβω φροντίδα από επαγγελματία για το παιδί/εφηβο μου.
2	Wanting to solve the problem on my own.	Wanting to solve the problem of the child/adolescent I am responsible for on my own.	Το να επιθυμώ να λύσω το πρόβλημα του παιδιού/εφήβου για το οποίο είμαι υπεύθυνος/η από μόνος/η μου.	Επιθυμώντας να λύσω το πρόβλημα του παιδιού/εφήβου για το οποίο είμαι υπεύθυνος/η μόνος/η μου.	Το να επιθυμώ να λύσω το πρόβλημα του παιδιού/εφήβου για το οποίο είμαι υπεύθυνος/η από μόνος/η μου.	Wishing to solve on my own the problem of the child/adolescent for whom I am responsible	To wish to solve the problem of my child/adolescent for which I am responsible for by myself	Το να επιθυμώ να λύσω το πρόβλημα του παιδιού/εφήβου μου μόνος/η μου.						Το να επιθυμώ να λύσω το πρόβλημα του παιδιού/εφήβου μου μόνος/η μου.
3	Concern that I might be seen as weak for having a mental health problem.	Concern that the child/adolescent I am responsible for might be seen as weak for having a mental health problem.	Ανησυχία πως το παιδί/έφηβος για το οποίο είμαι υπεύθυνος/η μπορεί να θεωρηθεί αδύναμο με το να έχει κάποιο πρόβλημα ψυχικής υγείας.	Ανησυχώ ότι το παιδί/έφηβος για το οποίο είμαι υπεύθυνος/η μπορεί να θεωρηθεί αδύναμο για κάποιο πρόβλημα ψυχικής υγείας.	Ανησυχία πως το παιδί/έφηβος για το οποίο είμαι υπεύθυνος/η μπορεί να θεωρηθεί αδύναμο με το να έχει κάποιο πρόβλημα ψυχικής υγείας.	Concern that the child/adolescent for whom I am responsible may be seen as weak for having a mental health problem.	Concern that the child / adolescent that I am responsible may be considered weak by having a mental health problem.	Η ανησυχία μου πως το παιδί/εφηβος μου μπορεί να θεωρηθεί αδύναμο, αν έχει κάποιο πρόβλημα ψυχικής υγείας.						Η ανησυχία μου πως το παιδί/εφηβος μου μπορεί να θεωρηθεί αδύναμο, αν έχει κάποιο πρόβλημα ψυχικής υγείας.		Experiential Equivalence:		Items are seeking to capture and experience of daily life; however, often in a different country or culture, a given task may simply not be experienced (even if it is translatable). The questionnaire item would have to be replaced by a similar item that is in fact experienced in the target culture. An example might be in an item worded: Do you have difficulty eating with a fork? when that was not…
4	Fear of being put in hospital against my will.	Fear of the child/adolescent I am responsible for being put in hospital against his/her will.	Φόβος του να εισαχθεί το παιδί/έφηβος για το οποίο είμαι υπεύθυνος στο νοσοκομείο ενάντια στη θέλησή του.	Φοβάμαι για την εισαγωγή του παιδιού/εφήβου για το οποίο είμαι υπεύθυνος/η στο νοσοκομείο παρά τη θέλησή του.	Φόβος του να εισαχθεί το παιδί/έφηβος για το οποίο είμαι υπεύθυνος/η στο νοσοκομείο παρά τη θέλησή του.	Being afraid that the child/adolescent for whom I am responsible might be admitted to the hospital against their will.	Fear of bringing the child / adolescent for whom I am responsible to the hospital against his / her will.	Ο φόβος μου, μήπως το παιδί/εφηβος μου εισαχθεί στο νοσοκομείο παρά τη θέλησή του.						Ο φόβος μου, μήπως το παιδί/εφηβος μου εισαχθεί στο νοσοκομείο παρά τη θέλησή του.
5	Concern that it might harm my chances when applying for jobs.	Concern that it might harm the child/adolescent’s chances when applying for jobs in the future.	Ανησυχία ότι μπορεί να βλάψει τις πιθανότητες του παιδιού/εφήβου κατά την υποβολή αίτησης για θέσεις εργασίας.	Ανησυχώ ότι μπορεί να βλάψει τις πιθανότητες του παιδιού/εφήβου όταν υποβάλλει αίτηση για εργασία.	Ανησυχία ότι μπορεί να βλάψει τις πιθανότητες του παιδιού/εφήβου όταν υποβάλλει αίτηση για εργασία.	Concern that it may harm the child/adolescent's chances when applying for work.	Concern that it may harm the child / adolescent's chances of applying for a job.	Η ανησυχία ότι μπορεί να μειωθούν οι πιθανότητες του παιδιού/εφήβου να βρει δουλειά στο μέλλον.	Συνήθως οι γονείς στην Ελλάδα ανησυχούν για το αν θα βρουν δουλειά τα παιδιά τους και δεν στέκονται τόσο στη διαδικασία (πχ κάνω αίτηση). Το πιο πολιτισμικά σωστό θα ήταν: Η ανησυχία ότι μπορεί να μην βρίσκει εύκολα δουλειά. Επίσης πιο συχνά χρησιμοποείται ο όρος μειώνονται οι πιθανότητες παρά βλάπτονται					Η ανησυχία ότι μπορεί να μειωθούν οι πιθανότητες του παιδιού/εφήβου να βρει δουλειά στο μέλλον.
6	Problems with transport or travelling appointments.	Problems with transport or travelling appointments.	Προβλήματα με τη συγκοινωνία ή με την μεταφορά στα ραντεβού.	Προβλήματα με τα ραντεβού για μεταφορά ή ταξίδι.	Προβλήματα με τη συγκοινωνία ή με την μεταφορά στα ραντεβού.	Problems with public transportation or getting to appointments.	Problems with transportation or transfer to appointments.	Οι δυσκολίες με τη συγκοινωνία ή με τη μετάβαση στα ραντεβού.						Οι δυσκολίες με τη συγκοινωνία ή με τη μετάβαση στα ραντεβού.
7	Thinking the problem would get better by itself.	Thinking the problem of the child/adolescent I am responsible for would get better by itself.	Το να θεωρώ ότι το πρόβλημα του παιδιού/εφήβου για το οποίο είμαι υπεύθυνος/η θα βελτιωνόταν από μόνο του.	Σκέφτομαι ότι το πρόβλημα του παιδιού/εφήβου για το οποίο είμαι υπεύθυνος/η θα βελτιωνόταν από μόνο του.	Το να θεωρώ ότι το πρόβλημα του παιδιού/εφήβου για το οποίο είμαι υπεύθυνος/η θα βελτιωνόταν από μόνο του.	Believing that the problem which the child/adolescent for whom I am responsible has would improve on its own.	To think that the problem of the child / adolescent for whom I am responsible would improve on its own.	Η σκέψη ότι το πρόβλημα του παιδιού/εφήβου μου θα βελτιωθεί από μόνο του.						Η σκέψη ότι το πρόβλημα του παιδιού/εφήβου μου θα βελτιωθεί από μόνο του.
8	Concern about what my family might think, say, do or feel.	Concern about what the child/adolescent’s family might think, say, do or feel.	Ανησυχία για το τι μπορεί να σκεφτεί, να πει, να κάνει ή να νιώσει η οικογένεια του παιδιού/εφήβου.	Ανησυχώ για το τι μπορεί να σκεφτεί, να πει, να κάνει ή να νιώθει η οικογένεια του παιδιού/εφήβου.	Ανησυχία για το τι μπορεί να σκεφτεί, να πει, να κάνει ή να νιώθει η οικογένεια του παιδιού/εφήβου.	Concern about what the child/adolescent's family might think, say, do or feel.	Concern about what the child / teen's family may think, say, do or feel.	Η ανησυχία για το τι μπορεί να σκεφτεί, να πει, να κάνει ή να νιώσει το οικογενειακό περιβάλλον του παιδιού/εφήβου μου.	Δημιουργεί σύγχυση η ερώτηση τι θα πει η οικογένεια, την ίδια την οικογένεια. Επίσης στην ελλάδα οι αγωνίες σχετίζονται με όλο το περιβάλλον (πχ γιαγια, θείοι κλπ κλπ)					Η ανησυχία για το τι μπορεί να σκεφτεί, να πει, να κάνει ή να νιώσει το οικογενειακό περιβάλλον του παιδιού/εφήβου μου.
9	Feeling embarrassed or ashamed.	Feeling embarrassed or ashamed by the child/adolescent I am responsible for.	Το να αισθάνομαι αμηχανία ή ντροπή για το παιδί/έφηβο για το οποίο είμαι υπεύθυνος/η.	Αισθάνομαι αμήχανος/η ή ντροπιασμένος/η από το παιδί/έφηβο για το οποίο είμαι υπεύθυνος/η.	Το να αισθάνομαι αμηχανία ή ντροπή για το παιδί/έφηβο για το οποίο είμαι υπεύθυνος/η.	Feeling embarassed or ashamed of the child/adolescent for whom I am responsible.	Feeling embarrassed or ashamed of the child / adolescent for whom I am responsible.	Το να αισθάνομαι αμηχανία ή ντροπή για το παιδί/έφηβο μου						Το να αισθάνομαι αμηχανία ή ντροπή για το παιδί/έφηβο μου
10	Preferring to get alternative forms of care (e.g. traditional/religious healing or alternative/complementary therapies).	Preferring to get alternative forms of care for the child/adolescent I am responsible for (e.g., traditional/ religious healing or alternative/complementary therapies).	Η προτίμηση να λαμβάνω εναλλακτικές μορφές περίθαλψης για το παιδί/έφηβο για το οποίο είμαι υπεύθυνος/η (π.χ. παραδοσιακή/θρησκευτική θεραπεία ή εναλλακτικές/συμπληρωματικές θεραπείες).	Προτιμώ να λαμβάνω εναλλακτικές μορφές φροντίδας για το παιδί/έφηβο για το οποίο είμαι υπεύθυνος/η (π.χ. παραδοσιακή/θρησκευτική θεραπεία ή εναλλακτικές/συμπληρωματικές θεραπείες).	Η προτίμηση να λαμβάνω εναλλακτικές μορφές φροντίδας για το παιδί/έφηβο για το οποίο είμαι υπεύθυνος/η (π.χ. παραδοσιακή/θρησκευτική θεραπεία ή εναλλακτικές/συμπληρωματικές θεραπείες).	A preference to receive alternative forms of care for the child/adolescent for whom I am responsible (e.g. traditional/religious therapy or alternative/complementary therapies).	The preference to receive alternative forms of care for the child / adolescent for whom I am responsible (eg traditional / religious therapy or alternative / complementary therapies).	Η προτίμηση σε διαφορετικές μορφές φροντίδας για το παιδί/έφηβο μου (π.χ. παραδοσιακή/θρησκευτική θεραπεία ή εναλλακτικές/συμπληρωματικές θεραπείες).	Οι alternative / complementary therapies είναι κάτι συγκεκριμένο. Η πρώτη αναφορά στο alternative θεωρούμε ότι εννοεί διαφορετικές μορφές συγκριτικά με την standard θεραπεία.					Η προτίμηση σε διαφορετικές μορφές φροντίδας για το παιδί/έφηβο μου (π.χ. παραδοσιακή/θρησκευτική θεραπεία ή εναλλακτικές/συμπληρωματικές θεραπείες).		Conceptual Equivalence:		Often words hold different conceptual meaning between cultures (for instance the meaning of “seeing your family as much as you would like” would differ between cultures with different concepts of what defines “family”—nuclear versus ex- tended family).
11	Not being able to afford the financial costs involved.	Not being able to afford the financial costs involved.	Το να μην μπορώ να αντεπεξέλθω στο σχετικό οικονομικό κόστος.	Αδυναμία κάλυψης του σχχετικού οικονομικού κόστους.	Αδυναμία κάλυψης του σχετικού οικονομικού κόστους.	Inability to meet the associated financial cost.	Inability to cover the relevant financial costs.	Η αδυναμία κάλυψης του οικονομικού κόστους.						Η αδυναμία κάλυψης του οικονομικού κόστους.
12	Concern that I might be seen as ‘crazy’.	Concern that the child/adolescent I am responsible for might be seen as ‘crazy’.	Ανησυχία ότι το παιδί/έφηβος για τον οποίο είμαι υπεύθυνος/η μπορεί να θεωρηθεί «τρελό».	Ανησυχώ ότι το παιδί/έφηβος για το οποίο είμαι υπεύθυνος/η μπορεί να θεωρηθεί «τρελό».	Ανησυχία ότι το παιδί/έφηβος για το οποίο είμαι υπεύθυνος/η μπορεί να θεωρηθεί «τρελό».	Concern that the child/adolescent for whom I am responsible may be considered "crazy".	Concern that the child / adolescent for whom I am responsible may be considered "crazy".	Η ανησυχία ότι το παιδί/έφηβος μου μπορεί να θεωρηθεί «τρελό».						Η ανησυχία ότι το παιδί/έφηβος μου μπορεί να θεωρηθεί «τρελό».
13	Thinking that professional care probably would not help.	Thinking that professional care for the child/adolescent I am responsible for would not help.	Η σκέψη ότι η επαγγελματική περίθαλψη για το παιδί/έφηβο για τον οποίο είμαι υπεύθυνος/η δεν θα βοηθούσε.	Σκέφτομαι ότι η επαγγελματική φροντίδα για το παιδί/έφηβο για το οποίο είμαι υπεύθυνος/η δεν θα βοηθούσε.	Η σκέψη ότι η επαγγελματική φροντίδα για το παιδί/έφηβο για το οποίο είμαι υπεύθυνος/η δεν θα βοηθούσε.	The thought that professional care for the child/adolescent for whom I am responsible would not help.	The thought that professional care for the child / adolescent for whom I am responsible would not help.	Η σκέψη ότι η φροντίδα από επαγγελματία για το παιδί/έφηβο μου δεν θα βοηθήσει.						Η σκέψη ότι η φροντίδα από επαγγελματία για το παιδί/έφηβο μου δεν θα βοηθήσει.
14	Concern that I might be seen as a bad parent.	Concern that I might be seen as a bad parent.	Ανησυχία ότι μπορεί να θεωρηθώ κακός γονιός.	Ανησυχώ ότι μπορεί να φανώ ως κακός γονιός.	Ανησυχία ότι μπορεί να θεωρηθώ κακός γονιός.	Concern that I might be seen as a bad parent.	Concern that I might be considered a bad parent.	Η ανησυχία ότι μπορεί να θεωρηθώ κακός γονιός.						Η ανησυχία ότι μπορεί να θεωρηθώ κακός γονιός.
15	Professionals from my own ethnic or cultural group not being available.	Professionals from the child/adolescent’s own ethnic or cultural group not being available.	Το να μην υπάρχουν διαθέσιμοι επαγγελματίες από την εθνική ή πολιτιστική ομάδα του παιδιού/εφήβου.	Δεν είναι διαθέσιμοι επαγγελματίες από την εθνοτική ή πολιτιστική ομάδα του παιδιού/εφήβου.	Το να μην υπάρχουν διαθέσιμοι επαγγελματίες από την εθνική ή πολιτιστική ομάδα του παιδιού/εφήβου.	Not having professionals available from the child/adolescent's ethnic or cultural group.	That no professionals are available from the child / adolescent's national or cultural group.	Το να μην υπάρχουν διαθέσιμοι επαγγελματίες από την εθνοτική ή πολιτισμική ομάδα του παιδιού/εφήβου.						Το να μην υπάρχουν διαθέσιμοι επαγγελματίες από την ίδια εθνότητα ή πολιτισμική ομάδα του παιδιού/εφήβου.
16	Being too unwell to ask for help.	Being too unwell to ask for help for the child/adolescent I am responsible for.	Το να είμαι πάρα πολύ αδιάθετος/η ώστε να ζητήσω βοήθεια για το παιδί/έφηβο για το οποίο είμαι υπεύθυνος/η.	Δεν είμαι καθόλου καλά για να ζητήσω βοήθεια για το παιδί/έφηβο για το οποίο είμαι υπεύθυνος/η.	Το να είμαι σε καθόλου καλή κατάσταση ώστε να ζητήσω βοήθεια για το παιδί/έφηβο για το οποίο είμαι υπεύθυνος/η.	Not being in a good enough situation to ask for help for the child/adolescent for whom I am responsible.	Not being in a good position to seek help for the child / adolescent for whom I am responsible.	Το να μην είμαι καθόλου καλά ώστε να ζητήσω βοήθεια για το παιδί/έφηβο μου						Το να μην είμαι καθόλου καλά ώστε να ζητήσω βοήθεια για το παιδί/έφηβο μου
17	Concern that people I know might find out.	Concern that people I and the child/adolescent I am responsible for know might find out.	Προβληματισμός ότι μπορεί να το ανακαλύψουν τα άτομα που γνωρίζουμε εγώ και το παιδί/έφηβος για το οποίο είμαι υπεύθυνος/η.	Ανησυχώ ότι τα άτομα που εγώ και το παιδί/έφηβος για το οποίο είμαι υπεύθυνος/η γνωρίζουμε μπορεί να το ανακαλύψουν.	Προβληματισμός ότι μπορεί να το ανακαλύψουν τα άτομα που γνωρίζουμε εγώ και το παιδί/έφηβος για το οποίο είμαι υπεύθυνος/η.	Concern that people whom I, and the child/adolescent I am responsible for, know may find out.	Concern that the people I know and the child / teenager for whom I am responsible may find out.	Η ανησυχία ότι μπορεί να το ανακαλύψουν τα άτομα που γνωρίζουμε εγώ και το παιδί/εφηβος μου						Η ανησυχία ότι μπορεί να το ανακαλύψουν τα άτομα που γνωρίζουμε εγώ και το παιδί/εφηβος μου
18	Dislike of talking about my feelings, emotions or thoughts.	The child/adolescent I am responsible for dislikes talking about feelings, emotions, or thoughts.	Το παιδί/έφηβος για το οποίο είμαι υπεύθυνος/η αντιπαθεί να μιλάει για αισθήματα, συναισθήματα ή σκέψεις.	Το παιδί/έφηβος για το οποίο είμαι υπεύθυνος/η δεν του αρέσει να μιλάει για συναισθήματα, συναισθήματα ή σκέψεις.	Δεν αρέσει στο παιδί/έφηβο για το οποίο είμαι υπεύθυνος/η να μιλάει για αισθήματα, συναισθήματα ή σκέψεις.	[That] the child/adolescent for whom I am responsible does not like to talk about feelings, emotions, or thoughts.	The child / adolescent for whom I am responsible does not like to talk about feelings, emotions or thoughts.	Το ότι δεν αρέσει στο παιδί/εφηβο μου να μιλάει για συναισθήματα ή σκέψεις.						Το ότι δεν αρέσει στο παιδί/εφηβο μου να μιλάει για συναισθήματα ή σκέψεις.
19	Concern that people might not take me seriously if they found out I was having professional care.	Concern that people might not take the child/adolescent I am responsible for seriously if they found out he/she was having professional care.	Προβληματισμός πως οι άνθρωποι μπορεί να μην πάρουν στα σοβαρά το παιδί/έφηβο για το οποίο είμαι υπεύθυνος/η, εάν μάθαιναν ότι λάμβανε επαγγελματική φροντίδα.	Ανησυχώ ότι οι άνθρωποι μπορεί να μην πάρουν στα σοβαρά το παιδί/έφηβο για το οποίο είμαι υπεύθυνος/η, εάν ανακάλυπταν ότι λάμβανε επαγγελματική φροντίδα.	Προβληματισμός πως οι άνθρωποι μπορεί να μην έπαιρναν στα σοβαρά το παιδί/έφηβο για το οποίο είμαι υπεύθυνος/η, εάν ανακάλυπταν ότι λάμβανε επαγγελματική φροντίδα.	Concern that people might not take the child/adolescent for whom I am responsible seriously if they found out he/she was receiving professional care.	Concern that people might not take the child / adolescent for whom I am responsible seriously if they found out that they were receiving occupational care.	Η ανησυχία οτι οι άνθρωποι μπορεί να μην πάρουν στα σοβαρά το παιδί/εφηβο μου, εάν ανακάλυπταν ότι λαμβάνει φροντίδα από επαγγελματία.						Η ανησυχία οτι οι άνθρωποι μπορεί να μην πάρουν στα σοβαρά το παιδί/εφηβο μου, εάν ανακάλυπταν ότι λαμβάνει φροντίδα από επαγγελματία.
20	Concerns about the treatments available (e.g. medication side effects).	Concerns about treatments available for the child/adolescent I am responsible for (e.g., medication side effects).	Προβληματισμοί σχετικά με τις διαθέσιμες θεραπείες για το παιδί/έφηβο για το οποίο είμαι υπεύθυνος/η (π.χ. παρενέργειες φαρμάκων).	Ανησυχώ σχετικά με τις διαθέσιμες θεραπείες για το παιδί/έφηβο για το οποίο είμαι υπεύθυνος/η (π.χ. παρενέργειες φαρμάκων).	Προβληματισμοί σχετικά με τις διαθέσιμες θεραπείες για το παιδί/έφηβο για το οποίο είμαι υπεύθυνος/η (π.χ. παρενέργειες φαρμάκων).	Concerns regarding treatments available for the child/adolescent for whom I am responsible (e.g., medication side effects).	Concerns about available treatments for the child / adolescent for whom I am responsible (eg drug side effects).	Οι προβληματισμοί σχετικά με τις διαθέσιμες θεραπείες για το παιδί/εφηβο μου (π.χ. παρενέργειες φαρμάκων).						Οι προβληματισμοί σχετικά με τις διαθέσιμες θεραπείες για το παιδί/εφηβο μου (π.χ. παρενέργειες φαρμάκων).
21	Not wanting a mental health problem to be on my medical records.	Not wanting a mental health problem to be on the medical records of the child/adolescent I am responsible for.	Το να μην θέλω να υπάρχει στο ιατρικό αρχείο του παιδιού/εφήβου για το οποίο είμαι υπεύθυνος/η, ένα πρόβλημα ψυχικής υγείας.	Δεν επιθυμώ να υπάρχει ένα πρόβλημα ψυχικής υγείας στα ιατρικά αρχεία του παιδιού/εφήβου για το οποίο είμαι υπεύθυνος/η.	Το να μην επιθυμώ να υπάρχει στα ιατρικά αρχεία του παιδιού/εφήβου για το οποίο είμαι υπεύθυνος/η, κάποιο πρόβλημα ψυχικής υγείας.	Not wanting a mental health problem to be in the medical records of the child/adolescent for whom I am responsible.	Not wanting to have a mental health problem in the medical records of the child / adolescent for whom I am responsible.	Η επιθυμία μου να μην υπάρχει καταγεγραμμένο στα ιατρικά αρχεία του παιδιού/εφήβου μου, κάποιο πρόβλημα ψυχικής υγείας.						Η επιθυμία μου να μην υπάρχει καταγεγραμμένο στα ιατρικά αρχεία του παιδιού/εφήβου μου, κάποιο πρόβλημα ψυχικής υγείας.
22	Having had previous bad experiences with professional care for mental health.	Having had previous bad experiences with professional care for the mental health of the child/adolescent I am responsible for.	Το να έχω προηγούμενες κακές εμπειρίες από την επαγγελματική περίθαλψη για την ψυχική υγεία του παιδιού/εφήβου για το οποίο είμαι υπεύθυνος/η.	Είχα προηγούμενες κακές εμπειρίες με επαγγελματική φροντίδα για την ψυχική υγεία του παιδιού/εφήβου για το οποίο είμαι υπεύθυνος/η.	Το ότι είχα προηγούμενες κακές εμπειρίες από την επαγγελματική φροντίδα για την ψυχική υγεία του παιδιού/εφήβου για το οποίο είμαι υπεύθυνος/η.	Having had previous poor experiences with professional mental health care for the child/adolescent for whom I am responsible.	The fact that I had previous bad experiences from the professional care for the mental health of the child / adolescent for whom I am responsible.	Οι προηγούμενες κακές εμπειρίες επαγγελματικής φροντίδας για την ψυχική υγεία του παιδιού/εφήβου μου.						Οι προηγούμενες κακές εμπειρίες επαγγελματικής φροντίδας για την ψυχική υγεία του παιδιού/εφήβου μου.
23	Preferring to get help from family or friends.	Preferring to get help from family or friends for the child/adolescent I am responsible for.	Η προτίμηση να λάμβάνω βοήθεια από την οικογένεια ή τους φίλους για το παιδί/έφηβο για το οποίο είμαι υπεύθυνος/η.	Προτιμώ να ζητήσω βοήθεια από την οικογένεια ή τους φίλους για το παιδί/έφηβο για το οποίο είμαι υπεύθυνος/η.	Η προτίμηση να λάμβάνω βοήθεια από την οικογένεια ή τους φίλους για το παιδί/έφηβο για το οποίο είμαι υπεύθυνος/η.	My preference to receive help from family or friends for the child/adolescent for whom I am responsible.	Preference to get help from family or friends for the child / adolescent for whom I am responsible.	Η προτίμηση να λάμβάνω βοήθεια από την οικογένεια ή τους φίλους για το παιδί/έφηβο μου.						Η προτίμηση να λάμβάνω βοήθεια από την οικογένεια ή τους φίλους για το παιδί/έφηβο μου.
24	Concern that my children may be taken into care or that I may lose access or custody without my agreement.	Concern that the adolescent’s children may be taken into care or that he/she may lose access or custody without his/her agreement.	Προβληματισμός ότι τα παιδιά του/της εφήβου/ης μπορεί να ληφθούν για περίθαλψη ή ότι ο/η έφηβος/η μπορεί να χάσει την πρόσβαση ή την επιμέλεια χωρίς τη συγκατάθεσή του/της.	Ανησυχώ ότι τα παιδιά / οι έφηβοι μπορεί να τεθούν υπό φροντίδα ή ότι μπορεί να χάσει την πρόσβαση ή την επιμέλεια χωρίς τη συγκατάθεσή του/της.	Προβληματισμός ότι τα παιδιά του/της εφήβου/ης μπορεί να ληφθούν για φροντίδα ή ότι ο/η έφηβος/η μπορεί να χάσει την πρόσβαση ή την επιμέλεια τους χωρίς τη συγκατάθεσή του/της.	Concern that the adolescent's children may be taken into care or that the adolescent may lose access or custody without his/her consent.	Concerns that the teen's children may be taken into care or that the teen may lose access or custody without his or her consent.	Η ανησυχία ότι τα παιδιά του/της εφήβου/ης μπορεί να τεθούν στη μέριμνα κάποιου άλλου, ή μπορεί να του/της στερηθεί η επαφή μαζί τους ή να χάσει την επιμέλειά τους χωρίς τη συγκατάθεσή του/της.						Η ανησυχία ότι τα παιδιά του/της εφήβου/ης μπορεί να τεθούν στη μέριμνα κάποιου άλλου, ή μπορεί να του/της στερηθεί η επαφή μαζί τους ή να χάσει την επιμέλειά τους χωρίς τη συγκατάθεσή του/της.
25	Thinking I did not have a problem.	Thinking the child/adolescent I am responsible for did not have a problem.	Η σκέψη ότι το παιδί/έφηβος για τον οποίο είμαι υπεύθυνος/η δεν είχε κάποιο πρόβλημα.	Νομίζω ότι το παιδί/έφηβος για το οποίο είμαι υπεύθυνος/η δεν είχε πρόβλημα.	Η σκέψη ότι το παιδί/έφηβος για τον οποίο είμαι υπεύθυνος/η δεν είχε κάποιο πρόβλημα.	The thought that the child/adolescent for whom I am responsible has not had a problem.	The thought that the child / teen for whom I am responsible did not have a problem.	Η σκέψη ότι το παιδί/έφηβος μου δεν είχε κάποιο πρόβλημα.						Η σκέψη ότι το παιδί/έφηβος μου δεν είχε κάποιο πρόβλημα.
26	Concern about what my friends might think, say or do.	Concern about what the friends of the child/adolescent I am responsible for might think, say, or do.	Προβληματισμός για το τι μπορεί να σκέφτονται, να πουν ή να κάνουν οι φίλοι του παιδιού/εφήβου για το οποίο είμαι υπεύθυνος/η.	Ανησυχώ για το τι μπορεί να σκέφτονται, να πουν ή να κάνουν οι φίλοι του παιδιού/εφήβου για το οποίο είμαι υπεύθυνος/η.	Προβληματισμός για το τι μπορεί να σκέφτονται, να πουν ή να κάνουν οι φίλοι του παιδιού/εφήβου για το οποίο είμαι υπεύθυνος/η.	Concern about what the friends of the child/adolescent for whom I am responsible might think, say or do.	Reflect on what the friends of the child / adolescent for whom I am responsible may be thinking, saying or doing.	Η ανησυχία για το τι μπορεί να σκεφτούν, να πουν ή να κάνουν οι φίλοι του παιδιού/εφήβου μου.						Η ανησυχία για το τι μπορεί να σκεφτούν, να πουν ή να κάνουν οι φίλοι του παιδιού/εφήβου μου.
27	Difficulty taking time off work.	Difficulty taking time off work to take the child/adolescent I am responsible for to a health care service or professional.	Δυσκολία να πάρω άδεια εργασίας για να πάω σε κάποια υγειονομική υπηρεσία ή σε κάποιον επαγγελματία το παιδί/έφηβο για το οποίο είμαι υπεύθυνος/η.	Δυσκολεύομαι να πάρω άδεια από την εργασία για να συνοδέψω το παιδί/έφηβο για το οποίο είμαι υπεύθυνος/η σε μια υπηρεσία υγειονομικής περίθαλψης ή σε έναν επαγγελματία.	Δυσκολία να πάρω άδεια εργασίας για να συνοδέψω το παιδί/έφηβο για το οποίο είμαι υπεύθυνος/η σε κάποια υγειονομική υπηρεσία ή σε κάποιον επαγγελματία.	Difficulty in obtaining time-off from work to accompany the child/adolescent for whom I am responsible to a health service or professional.	Difficulty obtaining a work permit to accompany the child / adolescent for whom I am responsible in a health service or a professional.	Η δυσκολία να πάρω άδεια από την εργασία μου, ώστε να συνοδέψω το παιδί/έφηβο μου σε κάποια υγειονομική υπηρεσία ή σε κάποιον επαγγελματία (ψυχικής υγείας).	Άδεια εργασίας στην Ελλάδα είναι συνυφασμένη με το ότι μου επιτρέπεται να ασκώ ένα επάγγελμα (πχ άδεια εργασίας ιατρού). Οπότε είναι πιο σαφές το "άδεια από την εργασία μου"					Η δυσκολία να πάρω άδεια από την εργασία μου, ώστε να συνοδέψω το παιδί/έφηβο μου σε κάποια υγειονομική υπηρεσία ή σε κάποιον επαγγελματία (ψυχικής υγείας).
28	Concern about what people at work might think, say or do.	Concern about what people at the school of the child/adolescent I am responsible for might think, say, or do.	Προβληματισμός για το τι μπορεί να σκεφτούν, να πουν ή να κάνουν τα άτομα στο σχολείο του παιδιού/εφήβου για το οποίο είμαι υπεύθυνος/η.	Ανησυχώ για το τι μπορεί να σκέφτονται, να πουν ή να κάνουν τα άτομα στο σχολείο του παιδιού/εφήβου για το οποίο είμαι υπεύθυνος/η.	Προβληματισμός για το τι μπορεί να σκεφτούν, να πουν ή να κάνουν τα άτομα στο σχολείο του παιδιού/εφήβου για το οποίο είμαι υπεύθυνος/η.	Concern about what people at the school of the child/adolescent for whom I am responsible might think, say or do.	Reflect on what people in the school of the child / adolescent for whom I am responsible can think, say or do.	Η ανησυχία για το τι μπορεί να σκεφτούν, να πουν ή να κάνουν τα άτομα στο σχολείο του παιδιού/εφήβου μου.						Η ανησυχία για το τι μπορεί να σκεφτούν, να πουν ή να κάνουν τα άτομα στο σχολείο του παιδιού/εφήβου μου.
29	Having problems with childcare while I receive professional care.	Having problems with school while the child/adolescent I am responsible for receives professional care.	Το να αντιμετωπίζω προβλήματα με το σχολείο κατά τη διάρκεια που λαμβάνει επαγγελματική περίθαλψη το παιδί/έφηβος για το οποίο είμαι υπεύθυνος/η.	Αντιμετωπίζω προβλήματα με το σχολείο ενώ το παιδί/έφηβος για το οποίο είμαι υπεύθυνος/η λαμβάνει επαγγελματική φροντίδα.	Το να αντιμετωπίζω προβλήματα με το σχολείο ενόσω το παιδί/έφηβος για το οποίο είμαι υπεύθυνος/η λαμβάνει επαγγελματική φροντίδα.	Having problems with the school while the child/adolescent for whom I am responsible is receiving professional care.	Having problems with school while the child / adolescent for whom I am responsible is receiving professional care.	Τα προβλήματα που θα έχω στο σχολείο όταν το παιδί/έφηβος μου λαμβάνει φροντίδα από επαγγελματία ψυχικής υγείας.						Τα προβλήματα που θα έχω από το σχολείο όταν το παιδί/έφηβος μου λαμβάνει φροντίδα από επαγγελματία ψυχικής υγείας.
30	Having no one who could help me get professional care.	Having no one who could help me get professional care for the child/adolescent I am responsible for.	Δεν έχω κανέναν που θα μπορούσε να με βοηθήσει να λάβω επαγγελματική περίθαλψη για το παιδί/έφηβο για το οποίο είμαι υπεύθυνος/η.	Δεν έχω κανέναν που θα μπορούσε να με βοηθήσει να λάβω επαγγελματική φροντίδα για το παιδί/έφηβο για το οποίο είμαι υπεύθυνος/η.	Δεν έχω κανέναν που θα μπορούσε να με βοηθήσει να λάβω επαγγελματική φροντίδα για το παιδί/έφηβο για το οποίο είμαι υπεύθυνος/η.	Not having anyone who could help me provide professional care for the child/adolescent for whom I am responsible.	I do not have anyone who can help me get professional care for the child / teenager for whom I am responsible.	Το ότι δεν έχω κανέναν που θα μπορούσε να με βοηθήσει να λάβω φροντίδα από επαγγελματία (ψυχικής υγείας) για το παιδί/έφηβο μου.						Το ότι δεν έχω κανέναν που θα μπορούσε να με βοηθήσει να λάβω φροντίδα από επαγγελματία (ψυχικής υγείας) για το παιδί/έφηβο μου.

## Sheet: PSC-Y
Respondents: children
Instrument: Pediatric Symptoms Checklist (PSC-Y) youth
Instrument's name in Greek: Λίστα ελέγχου Παιδιατρικών Συμπτωμάτων (παιδί)
Instrument's name Back-translations in English: Pediatric Symptom Checklist (Child)
Translators: T1 Βασιλική Ειρήνη Καραγιωργα, T2 DeskNet,BT1 Simeon Pantelidis, BT2 Thekla Manoloudis
Committee's members:Αναστασία Κουμούλα, Έφη Καψιμάλλη, Γιούλη Μπαλίκου, Vasiliki Karagiorga
Audience Comprehension testing in Greek: 10 children participants across Greece ages 6-17yo, most items scored >4 (scale 1-5)
	PSC_youth Original published instrument	Original statement/instruction adapted for CAMHI survey_ Impact section added (*in blue: implemented adaptations of original EN tool)	T1 Valia Greek Translation	T2 Desknet Greek Translation	T12 combined Greek Translation	Back-Translation 1 to English (Simeon) BT1	Back-Translation 2 to English (Thekla) BT2	Expert committee's decision- revised Greek translation	Comments on decision					Post audience comprehension testing modifications- FINAL		Please, consider the following when thinking about the pre-final version and write down your comments on the indicated cell ("Comments on decision making")
	Please mark under the heading that best fits you:	Please mark under the heading that best fits you:	Παρακαλούμε σημείωσε κάτω από την επικεφαλίδα που σου ταιριάζει καλύτερα:	Σημειώστε κάτω από την επικεφαλίδα που σας ταιριάζει καλύτερα:	Παρακαλούμε σημειώστε κάτω από την επικεφαλίδα που σας ταιριάζει καλύτερα:	Please make a check under the heading that best suits you:	Please mark under the heading that suits you best:	Παρακαλούμε στις στήλες των πιθανών απαντήσεων σημείωσε αυτήν που σου ταιριάζει καλύτερα.						No changes needed
																Semantic equivalence:		Do the words mean the same thing? Are their multiple meanings to a given item? Are there grammatical difficulties in the translation?
	Original Likert Scale	Original Likert Scale	Greek Translation	Greek Translation	Greek Translation (T12)	Back-Translation	Back-Translation	Expert committee's decision	Comments on decision
	Never	Never	Ποτέ	Ποτέ	Ποτέ	Never	Never	Ποτέ
	Sometimes	Sometimes	Μερικές φορές	Κάποιες φορές	Κάποιες φορές	Sometimes	Sometimes	Κάποιες φορές
	Often	Often	Συχνά	Συχνά	Συχνά	Often	Often	Συχνά								Idiomatic Equivalence:		Colloquialisms, or idioms, are difficult to translate. The committee may have to formulate an equivalent expression in the target version.
Item Number	Original Item	Original Item	Greek Translation	Greek Translation	Greek Translation (T12)	Back-Translation	Back-Translation	Expert committee's decision	Comments on decision
1	Complain of aches/pains	Complain of aches/pains	Παραπονιέμαι για πόνους/οδύνες	Εκφράζετε παράπονα για άλγη / πόνους	Εκφράζω παράπονα για άλγη / πόνους	I complain about aches/pains	I complain of algae / pain	Παραπονιέμαι για πόνους και σωματικές ενοχλήσεις
2	Spend more time alone	Spend more time alone	Περνάω περισσότερο χρόνο μόνος/η	Περνάτε περισσότερο χρόνο μόνοι σας	Περνώ περισσότερο χρόνο μόνος/η μου	I spend more time alone	I spend more time alone	Περνάω περισσότερο χρόνο μόνος/η μου
3	Tire easily, has little energy	Tire easily, has little energy	Κουράζομαι εύκολα, έχω χαμηλή ενέργεια	Κουράζεστε εύκολα, έχετε λίγη ενέργεια	Κουράζομαι εύκολα, έχω λίγη ενέργεια	I get tired easily, have little energy	I get tired easily, I have little energy	Κουράζομαι εύκολα, έχω χαμηλή ενέργεια
4	Fidgety, unable to sit still	Fidgety, unable to sit still	Νευρικός/η, ανήμπορος/η να καθίσω ακίνητος/η	Νευρικοτητα, αδυναμία να καθίσετε ακίνητοι	Έχω νευρικοτητα, αδυνατώ να καθίσω ακίνητος/η	I am nervous, unable to sit still	I'm nervous, I'm unable to sit still	Έχω νευρικότητα, δεν μπορώ να καθίσω ακίνητος/η
5	Have trouble with the teacher	Have trouble with the teacher	Έχω πρόβλημα με τον δάσκαλο	Έχετε πρόβλημα με τον δάσκαλο	Έχω πρόβλημα με τον δάσκαλο	I have problems with the teacher	I have a problem with the teacher	Έχω προβλήματα με τον δάσκαλο								Experiential Equivalence:		Items are seeking to capture and experience of daily life; however, often in a different country or culture, a given task may simply not be experienced (even if it is translatable). The questionnaire item would have to be replaced by a similar item that is in fact experienced in the target culture. An example might be in an item worded: Do you have difficulty eating with a fork? when that was not…
6	Less interested in school	Less interested in school	Έχω λιγότερο ενδιαφέρον για το σχολείο	Εκδηλώνετε μειωμένο ενδιαφέρον για το σχολείο	Έχω λιγότερο ενδιαφέρον για το σχολείο	I have less interest in school	I have less interest in school	Έχει μειωθεί το ενδιαφέρον μου για το σχολείο
7	Act as if driven by a motor	Act as if driven by a motor	Δρω σαν να καθοδηγούμαι από κάποιον κινητήρα	Λειτουργείτε σαν να κατευθύνεστε μηχανικά	Λειτουργώ σαν να κατευθύνομαι μηχανικά από κάποιον κινητήρα	I act as if mechanically controlled by a motor	I operate as if I were mechanically guided by an engine	Κινούμαι σαν κουρδισμένος/η
8	Daydream too much	Daydream too much	Ονειροπολώ πάρα πολύ	Ονειροπολείτε υπερβολικά συχνά	Ονειροπολώ υπερβολικά συχνά	I daydream too often	I dream too often	Ονειροπολώ υπερβολικά συχνά
9	Distracted easily	Distracted easily	Διασπόμαι εύκολα	Αποσπάται εύκολα η προσοχή σας	Αποσπάται εύκολα η προσοχή μου	I am easily distracted	It easily distracts me	Η προσοχή μου διασπάται εύκολα
10	Are afraid of new situations	Are afraid of new situations	Φοβάμαι καινούργιες καταστάσεις	Νιώθετε φόβο για τις νέες καταστάσεις	Νιώθω φόβο για τις καινούργιες καταστάσεις	I feel afraid of new situations	I am afraid of new situations	Νιώθω φόβο για τις νέες καταστάσεις
11	Feel sad, unhappy	Feel sad, unhappy	Αισθάνομαι λυπημένος/η, δυστυχισμένος/η	Αισθάνεστε λυπημένοι, δυστυχισμένοι	Αισθάνομαι λυπημένος/η, δυστυχισμένος/η	I feel sad, unhappy	I feel sad, unhappy	Αισθάνομαι λυπημένος/η, δυστυχισμένος/η
12	Are irritable, angry	Are irritable, angry	Είμαι ευερέθιστος/η, θυμωμένος/η	Είστε οξύθυμοι, θυμωμένοι	Είμαι ευερέθιστος/η, θυμωμένος/η	I feel irritable, angry	I'm irritable, angry	Είμαι ευερέθιστος/η, θυμωμένος/η								Conceptual Equivalence:		Often words hold different conceptual meaning between cultures (for instance the meaning of “seeing your family as much as you would like” would differ between cultures with different concepts of what defines “family”—nuclear versus ex- tended family).
13	Feel hopeless	Feel hopeless	Νιώθω απελπισμένος/η	Νιώθετε απελπισία	Νιώθω απελπισμένος/η	I feel desperate	I feel desperate	Νιώθω απελπισία
14	Have trouble concentrating	Have trouble concentrating	Δυσκολεύομαι να συγκεντρωθώ	Δυσκολεύεστε να συγκεντρωθείτε	Δυσκολεύομαι να συγκεντρωθώ	I find it difficult to concentrate	I find it difficult to concentrate	Δυσκολεύομαι να συγκεντρωθώ
15	Less interest in friends	Less interest in friends	Έχω λιγότερο ενδιαφέρον για φίλους	Νιώθετε μειωμένο ενδιαφέρον για φίλους	Έχω λιγότερο ενδιαφέρον για φίλους	I have less interest in friends	I have less interest in friends	Δείχνω μειωμένο ενδιαφέρον για φίλους
16	Fight with other children	Fight with other children	Τσακώνομαι με άλλα παιδιά	Τσακώνεστε με τους άλλους	Τσακώνομαι με τα άλλα παιδιά	I fight with other children	I fight with the other children	Τσακώνομαι με τα άλλα παιδιά
17	Absent from school	Absent from school	Απουσιάζω από το σχολείο	Απουσιάζετε από το σχολείο	Απουσιάζω από το σχολείο	I am absent from school	I am absent from school	Κάνω απουσίες από το σχολείο
18	School grades dropping	School grades dropping	Πτώση βαθμών στο σχολείο	Έχουν πέσει οι βαθμοί σας στο σχολείο	Έχουν πέσει οι βαθμοί μου στο σχολείο	My grades have dropped at school	My grades in school have dropped	Έχουν πέσει οι βαθμοί μου
19	Down on yourself	Down on yourself	Τα βάζεις με τον εαυτό σου	Υποβιβάζετε τον εαυτό σας	Τα βάζω με τον εαυτό μου	I beat myself up	I deal with myself	Τα βάζω με τον εαυτό μου
20	Visit doctor with doctor finding nothing wrong	Visit doctor with doctor finding nothing wrong	Επισκέπτεσαι γιατρό μετά από γιατρό χωρίς να ανακλύπτεται τίποτα κακό	Επισκέπτεστε το γιατρό χωρίς ο γιατρός να εντοπίζει κάποια παθολογία	Επισκέπτομαι το γιατρό χωρίς ο γιατρός να εντοπίζει κάποιο πρόβλημα	I go to the doctor without the doctor finding a problem	I visit the doctor without the doctor detecting any problem	Επισκέπτομαι το γιατρό χωρίς ο γιατρός να βρίσκει κάτι παθολογικό.
21	﻿﻿Have trouble sleeping	﻿﻿Have trouble sleeping	Έχω δυσκολία να κοιμηθώ	Αντιμετωπίζετε δυσκολίες στον ύπνο	Αντιμετωπίζω δυσκολίες στον ύπνο	I have trouble sleeping	I have difficulty sleeping	Αντιμετωπίζω δυσκολίες στον ύπνο
22	﻿﻿Worry a lot	﻿﻿Worry a lot	Ανησυχώ πολύ	Ανησυχείτε πολύ	Ανησυχώ πολύ	I worry a lot	I'm very worried	Ανησυχώ πολύ
23	﻿﻿Want to be with parent more than before	﻿﻿Want to be with parent more than before	Θέλω να βρίσκομαι με τον γονιό μου περισσότερο από πριν	Θέλετε να είστε μαζί με τον γονιό σας περισσότερο από πριν	Θέλω να βρίσκομαι με τον γονιό μου περισσότερο από πριν	I want to be with my parent more than I used to	I want to be with my parent more than before	Θέλω να βρίσκομαι περισσότερο με τους γονείς μου απ' ότι πριν
24	﻿﻿Feel that you are bad	﻿﻿Feel that you are bad	Νιώθω ότι είμαι κακός/ή	Νιώθετε ότι είστε κακοί	Νιώθω ότι είμαι κακός/ή	I feel that I am mean	I feel bad	Νιώθω ότι είμαι κακός/η
25	﻿﻿Take unnecessary risks	﻿﻿Take unnecessary risks	Παίρνω περιττά ρίσκα	Παίρνετε περιττά ρίσκα	Παίρνω περιττά ρίσκα	I take unnecessary risks	I take unnecessary risks	Είμαι υπερβολικά ριψοκίνδυνος/η
26	Get hurt frequently	Get hurt frequently	Πληγώνομαι συχνά	Πληγώνεστε συχνά	Πληγώνομαι συχνά	I get hurt often	I get hurt often	Πληγώνομαι συχνά
27	Seem to be having less fun	Seem to be having less fun	Φαίνεται να έχω λιγότερο κέφι	Φαίνεται να διασκεδάζετε λιγότερο	Φαίνεται να έχω λιγότερο κέφι	I seem to be in less of a good mood	I seem to have less fun	Φαίνεται να διασκεδάζω λιγότερο
28	Acts younger than children your age	Acts younger than children your age	Ενεργώ ως νεότερος/η από τα παιδιά της ηλικίας μου	Ενεργείτε σαν να είστε μικρότεροι από τα παιδιά της ηλικίας σας	Ενεργώ σαν να είμαι μικρότερος/η από τα παιδιά της ηλικίας μου	I act like I am younger than children my age	I act as if I am younger than the children of my age	Συμπεριφέρομαι σαν παιδί μικρότερης ηλικίας
29	Do not listen to rules	Do not listen to rules	Δεν υπακούω σε κανόνες	Δεν υπακούτε σε κανόνες	Δεν υπακούω σε κανόνες	I don't obey rules	I do not obey rules	Δεν υπακούω σε κανόνες
30	Do not show feelings	Do not show feelings	Δεν δείχνω συναισθήματα	Δεν εκφράζετε συναισθήματα	Δεν εκφράζω συναισθήματα	I don't express emotions	I do not express emotions	Δεν εκφράζω συναισθήματα
31	Do not understand other people’s feelings	Do not understand other people’s feelings	Δεν καταλαβαίνω τα συναισθήματα των άλλων ανθρώπων	Δεν καταλαβαίνετε τα συναισθήματα των άλλων	Δεν καταλαβαίνω τα συναισθήματα των άλλων ανθρώπων	I don't understand other people's feelings	I do not understand other people's feelings	Δεν καταλαβαίνω τα συναισθήματα των άλλων
32	Tease others	Tease others	Πειράζω τους άλλους	Πειράζετε τους άλλους	Πειράζω τους άλλους	I tease others	I tease others	Πειράζω τους άλλους
33	Blame others for your troubles	Blame others for your troubles	Κατηγορώ τους άλλους για τα προβλήματά μου	Κατηγορείτε τους άλλους για τα προβλήματά σας	Κατηγορώ τους άλλους για τα προβλήματά μου	I blame others for my problems	I blame others for my problems	Κατηγορώ τους άλλους για τα προβλήματά μου
34	Take things that do not belong to your	Take things that do not belong to your	Παίρνεις πράγματα που δεν σου ανήκουν	Παίρνετε πράγματα που δεν σας αναλογούν	Παίρνω πράγματα που δεν μου ανήκουν	I take things that don't belong to me	I take things that do not belong to me	Παίρνω πράγματα που δεν μου ανήκουν
35	Refuse to share	Refuse to share	Αρνούμαι να μοιραστώ	Αρνείστε να μοιραστείτε	Αρνούμαι να μοιραστώ	I refuse to share	I refuse to share	Αρνούμαι να μοιραστώ
		ADDED SECTION
		IMPACT QUESTIONS	ΕΡΩΤΗΣΕΙΣ ΕΠΙΠΤΩΣΕΩΝ		ΕΡΩΤΗΣΕΙΣ ΕΠΙΠΤΩΣΗΣ	IMPACT QUESTIONS
		Original statement/instruction	Greek Translation	Greek Translation	Greek Translation (T12)	Back-Translation	Back-Translation	Expert committee's decision	Comments on decision
		Do these problems interfere in your life with...	Παρεμβαίνουν αυτά τα προβλήματα στη ζωη σου σε σχέση με…	Αυτά τα προβλήματα επηρεάζουν τη ζωή σας με...	Παρεμβαίνουν αυτά τα προβλήματα στη ζωη σας σε σχέση με…	Do these problems interfere with your life in relation to...	Do these problems interfere with your life in relation to…	Αυτά τα προβλήματα επηρεάζουν τη ζωή σου σε σχέση με...
		Original Likert Scale	Greek Translation	Greek Translation	Greek Translation (T12)	Back-Translation	Back-Translation	Expert committee's decision	Comments on decision
		Not at all	Καθόλου	Καθόλου	Καθόλου	Not at all	Not at all	Καθόλου
		Only a little	Λίγο μόνο	Σε μικρό βαθμό μόνο	Σε μικρό βαθμό μόνο	To a small degree only	Only to a small extent	Λίγο
		A medium amount	Μετρίως	Σε μέτριο βαθμό	Σε μέτριο βαθμό	To a moderate degree	In moderation	Μέτρια
		A great deal	Πολύ	Πολύ	Πολύ	Very	Very	Πολύ
Item Number		Original Item	Greek Translation	Greek Translation	Greek Translation (T12)	Back-Translation	Back-Translation	Expert committee's decision	Comments on decision
1		...the family?	...την οικογενεια?	…την οικογένεια;	…την οικογένεια;	...the family?	…the family;	…την οικογένεια;
2		...school performance?	...την αποδοσή σου στο σχολειο?	…τη σχολική επίδοση;	…τη σχολική επίδοση;	...school performance?	…Or school performance?	…τη σχολική επίδοση;
3		...other children?	...άλλα παιδιά?	…τα άλλα παιδιά;	…τα άλλα παιδιά;	...other children?	…the other children;	…τα άλλα παιδιά;
4		...leisure activities?	...τις ψυχαγωγικες δραστηριοτητες?	…τα χόμπι;	...τις ψυχαγωγικες δραστηριοτητες?	...recreational activities?	... recreational activities;	…τα χόμπι;
5		...your general well-being?	...την γενική σου ευεξία?	...τη γενική σας ευημερία;	...τη γενική σας ευημερία;	...your general well-being?	... your general well-being?	...τη γενική σου ευημερία;

## Sheet: PSC-C
Respondents: caregivers
Instrument: Pediatric Symptoms Checklist (PSC-C) caregiver
Instrument's name in Greek: Λίστα ελέγχου Παιδιατρικών Συμπτωμάτων (Φροντιστής)
Instrument's name Back-translations in English: Pediatric Symptom Checklist (Caregiver)
Translators: T1 Βασιλική Ειρήνη Καραγιωργα, T2 DeskNet, BT1 Simeon Pantelidis, BT2 Thekla Manoloudis
Committee's members:Αναστασία Κουμούλα, Έφη Καψιμάλλη, Γιούλη Μπαλίκου, Vasiliki Karagiorga
Audience Comprehension testing in Greek: 5 adult participants across Greece, most items scored >4 (scale 1-5)
	PSC caregiver_ Original published instrument	Original statement/instruction adapted for CAMHI survey_ Impact section added (*in blue: implemented adaptations of original EN tool)	T1 Valia Greek Translation	T2 Desknet Greek Translation	T12 combined Greek Translation	Back-Translation 1 to English (Simeon) BT1	Back-Translation 2 to English (Thekla) BT2	Expert committee's decision- revised Greek translation	Comments on decision					Post audience comprehension testing modifications- FINAL		Please, consider the following when thinking about the pre-final version and write down your comments on the indicated cell ("Comments on decision making")
	Emotional and physical health go together in children. Because parents are often the first to notice a problem with their child’s behavior, emotions or learning, you may help your child get the best care possible by answering these questions. Please mark under the heading that best fits your child.	Emotional and physical health go together in children. Because parents are often the first to notice a problem with their child’s behavior, emotions or learning, you may help your child get the best care possible by answering these questions. Please mark under the heading that best fits your child.	Η συναισθηματική και η σωματική υγεία συμπορεύονται στα παιδιά. Μπορεί να βοηθήσεις το παιδί σου να λάβει την καλύτερη δυνατή περίθαλψη απαντώντας σε αυτές τις ερωτήσεις, διότι οι γονείς είναι συχνά οι πρώτοι που παρατηρούν ένα πρόβλημα με τη συμπεριφορά, τα συναισθήματα ή την εκμάθηση του παιδιού τους. Παρακαλώ σημείωσε κάτω από την επικεφαλίδα η οποία ταιριάζει καλύτερα στο παιδί σου.	Η συναισθηματική και η σωματική υγεία συνάδουν στα παιδιά. Επειδή οι γονείς είναι συχνά οι πρώτοι που παρατηρούν ένα πρόβλημα με τη συμπεριφορά, τα συναισθήματα ή τη μάθηση του παιδιού τους, μπορείτε να βοηθήσετε το παιδί σας να λάβει την καλύτερη δυνατή φροντίδα απαντώντας σ' αυτές τις ερωτήσεις. Σημειώστε κάτω από την επικεφαλίδα που ταιριάζει καλύτερα στο παιδί σας.	Η συναισθηματική και η σωματική υγεία πάνε μαζί στα παιδιά. Επειδή οι γονείς είναι συχνά οι πρώτοι που παρατηρούν ένα πρόβλημα με τη συμπεριφορά, τα συναισθήματα ή τη μάθηση του παιδιού τους, θα μπορούσατε να βοηθήσετε το παιδί σας να λάβει την καλύτερη δυνατή φροντίδα απαντώντας σ' αυτές τις ερωτήσεις. Παρακαλούμε σημειώστε κάτω από την επικεφαλίδα που ταιριάζει καλύτερα στο παιδί σας.	Emotional and physical health go together in children. Since parents are often the first to notice a problem with their child's behavior, emotions or learning, you could help your child receive the best possible care by answering these questions. Please make a mark under the heading that best fits your child.	Emotional and physical health go hand in hand with children. Because parents are often the first to notice a problem with their child's behavior, feelings, or learning, you could help your child get the best possible care by answering these questions. Please mark under the heading that best suits your child.	Η συναισθηματική και σωματική υγεία στα παιδιά πάνε μαζί. Οι γονείς είναι συχνά οι πρώτοι που παρατηρούν ένα πρόβλημα στη συμπεριφορά, στα συναισθήματα και τη μάθηση του παιδιού τους. Για το λόγο αυτό μπορείτε να βοηθήσετε το παιδί σας να έχει την καλύτερη δυνατή φροντίδα απαντώντας στις παρακάτω ερωτήσεις. Παρακαλώ στις στήλες των πιθανών απαντήσεων σημειώστε αυτήν που ταιριάζει καλύτερα στο παι…	Επιλέχθηκε μία τρίτη εκδοχή για το "go together" και αποδόθηκε ως "πάνε μαζί", καθώς αυτή η έκφραση υπάρχει στα ελληνικά και είναι και πιο κατανοητή στον οποιοδήποτε.					No changes needed
	Original Likert Scale	Original Likert Scale	Greek Translation	Greek Translation	Greek Translation (T12)	Back-Translation	Back-Translation	Expert committee's decision	Comments on decision
	Never	Never	Ποτέ	Ποτέ	Ποτέ	Never	Never	Ποτέ
	Sometimes	Sometimes	Μερικές φορές	Κάποιες φορές	Κάποιες φορές	Sometimes	Sometimes	Κάποιες φορές
	Often	Often	Συχνα	Συχνά	Συχνά	Often	Often	Συχνά								Idiomatic Equivalence:		Colloquialisms, or idioms, are difficult to translate. The committee may have to formulate an equivalent expression in the target version.
Item Number	Original Item	Original Item	Greek Translation	Greek Translation	Greek Translation (T12)	Back-Translation	Back-Translation	Expert committee's decision	Comments on decision
1	Complains of aches/pains	Complains of aches/pains	Παραπονιέται για πόνους/οδύνες	Εκφράζει παράπονα για άλγη / πόνους	Εκφράζει παράπονα για άλγη / πόνους	Expresses complaints about aches/pains	Expresses complaints about aches/ pain	Εκφράζει παράπονα για πόνους και σωματικές ενοχλήσεις
2	Spends more time alone	Spends more time alone	Περνάει περισσότερο χρόνο μόνο	Περνάει περισσότερο χρόνο μόνος/η του/της	Περνάει περισσότερο χρόνο μόνος/η του/της	Spends more time alone	Is nervous, unable to sit still	Περνάει περισσότερο χρόνο μόνος/η του/της
3	Tires easily, has little energy	Tires easily, has little energy	Κουράζεται εύκολα, έχει χαμηλή ενέργεια	Κουράζεται εύκολα, έχει λίγη ενέργεια	Κουράζεται εύκολα, έχει χαμηλή ενέργεια	Tires easily, has low energy	Tired easily, has low energy	Κουράζεται εύκολα, έχει χαμηλή ενέργεια
4	Fidgety, unable to sit still	Fidgety, unable to sit still	Νευρικό, ανίκανο να καθίσει ακίνητο	Νευρικοτητα, αδυναμία να καθίσει ακίνητος/η	Είναι νευρικό/η, αδυνατεί να καθίσει ακίνητος/η	Is nervous, unable to sit still	Is nervous, unable to sit still	Έχει νευρικότητα, αδυνατεί να καθίσει ακίνητος/η
5	Has trouble with the teacher	Has trouble with the teacher	Έχει πρόβλημα με τον δάσκαλο	Έχει πρόβλημα με τον δάσκαλο	Έχει πρόβλημα με τον δάσκαλο	Has problems with the teacher	Has a problem with the teacher	Έχει προβλήματα με τον δάσκαλο								Experiential Equivalence:		Items are seeking to capture and experience of daily life; however, often in a different country or culture, a given task may simply not be experienced (even if it is translatable). The questionnaire item would have to be replaced by a similar item that is in fact experienced in the target culture. An example might be in an item worded: Do you have difficulty eating with a fork? when that was not…
6	Less interested in school	Less interested in school	Έχει λιγότερο ενδιαφέρον για το σχολείο	Εκδηλώνει μειωμένο ενδιαφέρον για το σχολείο	Εκδηλώνει μειωμένο ενδιαφέρον για το σχολείο	Expresses less interest in school	Shows reduced interest in school	Εκδηλώνει μειωμένο ενδιαφέρον για το σχολείο	less σε σχέση με προηγούμενη δική του κατάσταση ή με τα άλλα παιδιά?
7	Acts as if driven by a motor	Acts as if driven by a motor	Δρα σαν να καθοδηγείται από κάποιον κινητήρα	Λειτουργεί σαν να κατευθύνεται μηχανικά	Λειτουργεί σαν να κατευθύνεται μηχανικά από κάποιον κινητήρα	Acts as if mechanically controlled by a motor	It works as if it is mechanically driven by an engine	Κινείται σαν κουρδισμένο
8	Daydreams too much	Daydreams too much	Ονειροπολεί πάρα πολύ	Ονειροπολεί υπερβολικά συχνά	Ονειροπολεί υπερβολικά συχνά	Daydreams too often	Dreams too often	Ονειροπολεί υπερβολικά συχνά
9	Distracted easily	Distracted easily	Διασπάται εύκολα	Αποσπάται εύκολα η προσοχή του/της	Αποσπάται εύκολα η προσοχή του/της	Gets easily distracted	Is easily distracted	Η προσοχή του διασπάται εύκολα
10	Is afraid of new situations	Is afraid of new situations	Φοβάται καινούργιες καταστάσεις	Νιώθει φόβο για τις νέες καταστάσεις	Νιώθει φόβο για τις νέες καταστάσεις	Feels fearful of new situations	Feels afraid of new situations	Νιώθει φόβο για τις νέες καταστάσεις
11	Feels sad, unhappy	Feels sad, unhappy	Αισθάνεται λυπημένο, δυστυχισμένο	Αισθάνεται λυπημένος/η, δυστυχισμένος/η	Αισθάνεται λυπημένος/η, δυστυχισμένος/η	Feels sad, unhappy	He/she feels sad, unhappy	Αισθάνεται λυπημένος/η, δυστυχισμένος/η
12	Is irritable, angry	Is irritable, angry	Είναι ευερέθιστο, θυμωμένο	Είναι οξύθυμος/η, θυμωμένος/η	Είναι ευερέθιστος/η, θυμωμένος/η	Is irritable, angry	He/she is irritable, angry	Είναι ευερέθιστος/η, θυμωμένος/η								Conceptual Equivalence:		Often words hold different conceptual meaning between cultures (for instance the meaning of “seeing your family as much as you would like” would differ between cultures with different concepts of what defines “family”—nuclear versus ex- tended family).
13	Feels hopeless	Feels hopeless	Νιώθει απελπισμένο	Νιώθει απελπισία	Νιώθει απελπισία	Feels desperate	Feels despair	Νιώθει απελπισία
14	Has trouble concentrating	Has trouble concentrating	Δυσκολεύεται να συγκεντρωθεί	Δυσκολεύεται να συγκεντρωθεί	Δυσκολεύεται να συγκεντρωθεί	Has difficulty concentrating	Difficulty to concentrate	Δυσκολεύεται να συγκεντρωθεί
15	Less interest in friends	Less interest in friends	Έχει λιγότερο ενδιαφέρον για φίλους	Νιώθει μειωμένο ενδιαφέρον για φίλους	Νιώθει μειωμένο ενδιαφέρον για φίλους	Feels less interested in friends	Feels less interested in friends	Δείχνει μειωμένο ενδιαφέρον για φίλους
16	Fights with others	Fights with others	Τσακώνεται με τους άλλους	Τσακώνεται με τους άλλους	Τσακώνεται με τους άλλους	Fights with others	Fights with others	Τσακώνεται με τους άλλους
17	Absent from school	Absent from school	Απουσιάζει από το σχολείο	Απουσιάζει από το σχολείο	Απουσιάζει από το σχολείο	Is absent from school	Absent from school	Κάνει απουσίες από το σχολείο
18	School grades dropping	School grades dropping	Πτώση βαθμών στο σχολείο	Έχουν πέσει οι βαθμοί του/της στο σχολείο	Έχουν πέσει οι βαθμοί του/της στο σχολείο	His/her grades have dropped at school	His/her grades in school have dropped	Έχουν πέσει οι βαθμοί του
19	Is down on him or herself	Is down on him or herself	Τα βάζει με τον εαυτό του/της	Υποβιβάζει τον εαυτό του/της	Τα βάζει με τον εαυτό του/της	Beats himself/herself up	Deals with himself/herself	Τα βάζει με τον εαυτό του/της
20	Visits doctor with doctor finding nothing wrong	Visits doctor with doctor finding nothing wrong	Επισκέπτεται γιατρό μετά από γιατρό χωρίς να ανακλύπτεται τίποτα κακό	Επισκέπτεται το γιατρό χωρίς ο γιατρός να εντοπίζει κάποια παθολογία	Επισκέπτεται το γιατρό χωρίς ο γιατρός να εντοπίζει κάποια παθολογία	Visits the doctor without the doctor detecting any pathology	Visits the doctor without the doctor detecting any pathology	Επισκέπτεται το γιατρό χωρίς ο γιατρός να να βρίσκει κάτι παθολογικό.	δεν γνωρίζουμε τη φράση "doctor with doctor"
21	﻿﻿Has trouble sleeping	﻿﻿Has trouble sleeping	Έχει δυσκολία να κοιμηθεί	Αντιμετωπίζει δυσκολίες στον ύπνο	Αντιμετωπίζει δυσκολίες στον ύπνο	Experiences difficulties in sleeping	Has difficulty sleeping	Αντιμετωπίζει δυσκολίες στον ύπνο
22	﻿﻿Worries a lot	﻿﻿Worries a lot	Ανησυχεί πολύ	Ανησυχεί πολύ	Ανησυχεί πολύ	Worries a lot	Is very worried	Ανησυχεί πολύ
23	﻿﻿ Wants to be with you more than before	﻿﻿ Wants to be with you more than before	Θέλει να βρίσκεται μαζί σου περισσότερο από πριν	Θέλει να είναι μαζί σας περισσότερο απ' ότι πριν	Θέλει να βρίσκεται μαζί σας περισσότερο απ' ότι πριν	Wants to be with you more than he/she used to	Wants to be with you more than before	Θέλει να βρίσκεται μαζί σας περισσότερο απ' ότι πριν
24	﻿﻿Feels he or she is bad	﻿﻿Feels he or she is bad	Νιώθει ότι είναι κακός/ή	Νιώθει ότι είναι κακός/η	Νιώθει ότι είναι κακός/η	Feels that he/she is mean	Feels that he/she is bad	Νιώθει ότι είναι κακός/η
25	﻿﻿Takes unnecessary risks	﻿﻿Takes unnecessary risks	Παίρνει περιττά ρίσκα	Παίρνει περιττά ρίσκα	Παίρνει περιττά ρίσκα	Takes unnecessary risks	Takes unnecessary risks	Είναι υπερβολικά ριψοκίνδυνος/η
26	Gets hurt frequently	Gets hurt frequently	Πληγώνεται συχνά	Πληγώνεται συχνά	Πληγώνεται συχνά	Gets hurt often	Is often hurt	Πληγώνεται συχνά	συναισθηματικά ή σωματικά?
27	Seems to be having less fun	Seems to be having less fun	Φαίνεται να έχει λιγότερο κέφι	Φαίνεται να διασκεδάζει λιγότερο	Φαίνεται να έχει λιγότερο κέφι	Seems to be in less of a good mood	Seems to have less fun	Φαίνεται να διασκεδάζει λιγότερο
28	Acts younger than children his or her age	Acts younger than children his or her age	Ενεργεί ως νεότερο από τα παιδιά της ηλικίας του	Ενεργεί σαν να ήταν μικρότερος/η από τα παιδιά της ηλικίας του/της	Ενεργεί σαν να ήταν μικρότερος/η από τα παιδιά της ηλικίας του/της	Acts as if he/she were younger than children his/her age	Acts as if he / she were younger than the children of his / her age	Συμπεριφέρεται σαν παιδί μικρότερης ηλικίας
29	Does not listen to rules	Does not listen to rules	Δεν υπακούει σε κανόνες	Δεν υπακούει σε κανόνες	Δεν υπακούει σε κανόνες	Does not obey rules	Does not obey rules	Δεν υπακούει σε κανόνες
30	Does not show feelings	Does not show feelings	Δεν δείχνει συναισθήματα	Δεν εκφράζει συναισθήματα	Δεν εκφράζει συναισθήματα	Does not express feelings	Does not express emotions	Δεν εκφράζει συναισθήματα
31	Does not understand other people’s feelings	Does not understand other people’s feelings	Δεν καταλαβαίνει τα συναισθήματα των άλλων ανθρώπων	Δεν καταλαβαίνει τα συναισθήματα των άλλων	Δεν καταλαβαίνει τα συναισθήματα των άλλων	Does not understand other people's feelings	Does not understand the feelings of others	Δεν καταλαβαίνει τα συναισθήματα των άλλων
32	Teases others	Teases others	Πειράζει τους άλλους	Πειράζει τους άλλους	Πειράζει τους άλλους	Teases others	Bothers others	Πειράζει τους άλλους
33	Blames others for his or her troubles	Blames others for his or her troubles	Κατηγορεί τους άλλους για τα προβλήματά του/της	Κατηγορεί τους άλλους για τα προβλήματά του/της	Κατηγορεί τους άλλους για τα προβλήματά του/της	Blames others for his/her problems	Blames others for his / her problems	Κατηγορεί τους άλλους για τα προβλήματά του/της
34	Takes things that do not belong to him or her	Takes things that do not belong to him or her	Παίρνει πράγματα που δεν ανήκουν σε αυτόν/η	Παίρνει πράγματα που δεν του/της αναλογούν	Παίρνει πράγματα που δεν του/της ανήκουν	Takes things that do not belong to him/her	Takes things that do not belong to him / her	Παίρνει πράγματα που δεν του/της ανήκουν
35	Refuses to share	Refuses to share	Αρνείται να μοιραστεί	Αρνείται να μοιραστεί	Αρνείται να μοιραστεί	Refuses to share	Refuses to share	Αρνείται να μοιραστεί
		ADDED SECTION
		IMPACT QUESTIONS	ΕΡΩΤΗΣΕΙΣ ΕΠΙΠΤΩΣΗΣ	IMPACT QUESTIONS	ΕΡΩΤΗΣΕΙΣ ΕΠΙΠΤΩΣΗΣ	IMPACT QUESTIONS	IMPACT QUESTIONS	Expert committee's decision	Comments on decision
		Original statement/instruction	Greek Translation	Greek Translation	Greek Translation (T12)	Back-Translation	Back-Translation	Expert committee's decision	Comments on decision
		Do these problems interfere in your child's life with...	Παρεμβαίνουν αυτά τα προβλήματα στη ζωη του παιδιου σας σε σχέση με…	Αυτά τα προβλήματα παρεμβαίνουν στη ζωή του παιδιού σας με...	Αυτά τα προβλήματα παρεμβαίνουν στη ζωή του παιδιού σας σε σχέση με...	These problems interfere with your child's life in relation to...	These problems interfere with your child's life in relation to ...	Αυτά τα προβλήματα επηρεάζουν τη ζωή του παιδιού σας σε σχέση με...	??
		Original Likert Scale	Greek Translation	Greek Translation	Greek Translation (T12)	Back-Translation	Back-Translation	Expert committee's decision	Comments on decision
		Not at all	Καθόλου	Καθόλου	Καθόλου	Not at all	Not at all	Καθόλου
		Only a little	Λίγο μόνο	Σε μικρό βαθμό μόνο	Σε μικρό βαθμό μόνο	To a small degree only	Only to a small extent	Λίγο
		A medium amount	Μετρίως	Σε μέτριο βαθμό	Σε μέτριο βαθμό	To a moderate degree	In moderation	Μέτρια
		A great deal	Πολύ	Πολύ	Πολύ	Very	Very	Πολύ
Item Number		Original Item	Greek Translation	Greek Translation	Greek Translation (T12)	Back-Translation	Back-Translation	Expert committee's decision	Comments on decision
1		...the family?	...την οικογενεια?	…την οικογένεια;	…την οικογένεια;	...the family?	…the family?	…την οικογένεια;
2		...school performance?	...την αποδοσή του στο σχολειο?	…τη σχολική επίδοση;	…τη σχολική επίδοση;	...school performance?	...school performance?	…τη σχολική επίδοση;
3		...other children?	...άλλα παιδιά?	…τα άλλα παιδιά;	…τα άλλα παιδιά;	...other children?	…the other children?	…τα άλλα παιδιά;
4		...leisure activities?	...τις ψυχαγωγικες δραστηριοτητες?	…τα χόμπι;	…τα χόμπι;	...hobbies?	...hobbies?	…τα χόμπι;
5		...his/her general well-being?	...την γενική του/της ευεξία?	...τη γενική του/της ευημερία;	...τη γενική του/της ευημερία;	...his/her general well-being?	...his / her general well-being?	...τη γενική του/της ευημερία;

[truncated: 8 more sheets: SNAP-IV, CATS-C 2, CATS-Y 2, ABCD Screen Use-C, ABCD Screen Use-Y, MULTI-30, DSHI-9, PBI]
